# Supplementary material for: Butane-1,4-diammonium bis­(pyridine-2,6-dicarboxyl­ato)cuprate(II) trihydrate
Source: Acta Crystallogr Sect E Struct Rep Online. 2008 Apr 30;64(Pt 5):m743–4. doi: 10.1107/S1600536808011938 (PMC2961264; doi:10.1107/S1600536808011938)
Supplement: Supplementary file 1 [file e-64-0m743-sup1.cif]

##############################################################################
###                                                                        ###
###        Electronic paper (Acta Crystallographica Section E)             ###
###                                                                        ###
##############################################################################
#                                                                            #
# This CIF contains the data in a paper accepted for publication in Acta     #
# Crystallographica Section E. It conforms to the requirements of Notes      #
# for Authors for Section E, and has been peer reviewed under the auspices   #
# of the IUCr Commission on Journals.                                        #
#                                                                            #
# Full details of the Crystallographic Information File format               #
# are given in the paper "The Crystallographic Information File (CIF):       #
# a New Standard Archive File for Crystallography" by S. R. Hall, F. H.      #
# Allen and I. D. Brown [Acta Cryst. (1991), A47, 655-685].                  #
#                                                                            #
# The current version of the core CIF dictionary is obtainable from          #
# ftp://ftp.iucr.org/pub/cif_core.dic. The current version number is 2.4.    #
#                                                                            #
# Software is freely available for graphical display of the structure(s) in  #
# this CIF.  For information consult the CIF home page http://www.iucr.org/  #
# cif/home.html                                                              #
#                                                                            #
# This file may be used for bona fide research purposes within the           #
# scientific community so long as proper attribution is given to the journal # 
# article from which it was obtained.                                        #
#                                                                            #
##############################################################################
                                             
data_I
_audit_creation_method     SHELXL-97
_chemical_name_systematic
;
Butane-1,4-diammonium bis(pyridine-2,6-dicarboxylato)cuprate(II) trihydrate
;
_chemical_name_common     ?
_chemical_formula_moiety     'C14 H6 Cu N2 O8, C4 H14 N2, 3(H2 O)'
_chemical_formula_sum     'C18 H26 Cu N4 O11'
_chemical_formula_iupac     '(C4 H14 N2) [Cu (C7 H3 N O4)2], 3H2 O'
_chemical_formula_weight     537.97
_chemical_melting_point     ?
_symmetry_cell_setting     triclinic
_symmetry_space_group_name_H-M     'P -1'
_symmetry_space_group_name_Hall     '-P 1'
loop_
    _symmetry_equiv_pos_as_xyz
    'x, y, z'
    '-x, -y, -z'
_cell_length_a     8.0931(13)
_cell_length_b     11.4017(19)
_cell_length_c     12.977(2)
_cell_angle_alpha     71.632(5)
_cell_angle_beta     89.195(5)
_cell_angle_gamma     72.892(5)
_cell_volume     1082.1(3)
_cell_formula_units_Z     2
_cell_measurement_reflns_used     657
_cell_measurement_theta_min     3
_cell_measurement_theta_max     30
_cell_measurement_temperature     100(2)
_exptl_crystal_description     prism
_exptl_crystal_colour     blue
_exptl_crystal_size_max     0.25
_exptl_crystal_size_mid     0.20
_exptl_crystal_size_min     0.20
_exptl_crystal_density_diffrn     1.651
_exptl_crystal_density_meas     ?
_exptl_crystal_density_method     'not measured'
_exptl_crystal_F_000     558
_exptl_absorpt_coefficient_mu     1.079
_exptl_absorpt_correction_type     'multi-scan'
_exptl_absorpt_process_details     '(APEX2; Bruker, 2005)'
_exptl_absorpt_correction_T_min     0.775
_exptl_absorpt_correction_T_max     0.815
_exptl_special_details
;
;
_diffrn_ambient_temperature     100(2)
_diffrn_radiation_type     MoK\a
_diffrn_radiation_wavelength     0.71073
_diffrn_radiation_source     'fine-focus sealed tube'
_diffrn_radiation_monochromator     graphite
_diffrn_measurement_device_type     'Bruker SMART APEXII CCD area-detector'
_diffrn_measurement_method     '\f and \w'
_diffrn_detector_area_resol_mean     ?
_diffrn_reflns_number     10991
_diffrn_reflns_av_R_equivalents     0.0353
_diffrn_reflns_av_sigmaI/netI     0.0549
_diffrn_reflns_theta_min     1.66
_diffrn_reflns_theta_max     28.00
_diffrn_reflns_theta_full     28.00
_diffrn_measured_fraction_theta_max     0.993
_diffrn_measured_fraction_theta_full     0.993
_diffrn_reflns_limit_h_min     -10
_diffrn_reflns_limit_h_max     10
_diffrn_reflns_limit_k_min     -15
_diffrn_reflns_limit_k_max     15
_diffrn_reflns_limit_l_min     -17
_diffrn_reflns_limit_l_max     17
_diffrn_standards_number     ?
_diffrn_standards_interval_count     ?
_diffrn_standards_interval_time     ?
_diffrn_standards_decay_%     ?
_refine_special_details
;
Refinement of <i>F</i>^2^ against ALL reflections. The weighted <i>R</i>-factor
<i>wR</i> and goodness of fit <i>S</i> are based on <i>F</i>^2^, conventional
<i>R</i>-factors <i>R</i> are based on <i>F</i>, with <i>F</i> set to zero for
negative <i>F</i>^2^. The threshold expression of <i>F</i>^2^ >
\s(<i>F</i>^2^) is used only for calculating <i>R</i>-factors(gt) <i>etc</i>.
and is not relevant to the choice of reflections for refinement.
<i>R</i>-factors based on <i>F</i>^2^ are statistically about twice as large
as those based on <i>F</i>, and <i>R</i>- factors based on ALL data will be
even larger.
;
_reflns_number_total     5185
_reflns_number_gt     4097
_reflns_threshold_expression     I>2/s(I)
_refine_ls_structure_factor_coef     Fsqd
_refine_ls_matrix_type     full
_refine_ls_R_factor_all     0.0540
_refine_ls_R_factor_gt     0.0367
_refine_ls_wR_factor_gt     0.0847
_refine_ls_wR_factor_ref     0.0923
_refine_ls_goodness_of_fit_ref     1.006
_refine_ls_restrained_S_all     1.006
_refine_ls_number_reflns     5185
_refine_ls_number_parameters     307
_refine_ls_number_restraints     0
_refine_ls_hydrogen_treatment     constr
_refine_ls_weighting_scheme     calc
_refine_ls_weighting_details
            'calc w=1/[\s^2^(Fo^2^)+(0.046P)^2^+0.23P] where P=(Fo^2^+2Fc^2^)/3'
_atom_sites_solution_hydrogens     geom
_atom_sites_solution_primary     direct
_atom_sites_solution_secondary     difmap
_refine_ls_shift/su_max     0.001
_refine_ls_shift/su_mean     0.000
_refine_diff_density_max     0.432
_refine_diff_density_min     -0.497
_refine_ls_extinction_method     none
_refine_ls_extinction_coef     ?
loop_
    _atom_type_symbol
    _atom_type_description
    _atom_type_scat_dispersion_real
    _atom_type_scat_dispersion_imag
    _atom_type_scat_source
    'C' 'C' 0.0033 0.0016
                         'International Tables Vol C Tables 4.2.6.8 and 6.1.1.4'
    'H' 'H' 0.0000 0.0000
                         'International Tables Vol C Tables 4.2.6.8 and 6.1.1.4'
    'N' 'N' 0.0061 0.0033
                         'International Tables Vol C Tables 4.2.6.8 and 6.1.1.4'
    'O' 'O' 0.0106 0.0060
                         'International Tables Vol C Tables 4.2.6.8 and 6.1.1.4'
    'Cu' 'Cu' 0.3201 1.2651
                         'International Tables Vol C Tables 4.2.6.8 and 6.1.1.4'
_computing_data_collection     'APEX2 (Bruker, 2005)'
_computing_cell_refinement     'APEX2 (Bruker, 2005)'
_computing_data_reduction     'APEX2 (Bruker, 2005)'
_computing_structure_solution     'SHELXTL (Sheldrick, 2008)'
_computing_structure_refinement     'SHELXTL (Sheldrick, 2008)'
_computing_molecular_graphics     'SHELXTL (Sheldrick, 2008)'
_computing_publication_material     'SHELXTL (Sheldrick, 2008)'
loop_
    _atom_site_type_symbol
    _atom_site_label
    _atom_site_fract_x
    _atom_site_fract_y
    _atom_site_fract_z
    _atom_site_U_iso_or_equiv
    _atom_site_adp_type
    _atom_site_calc_flag
    _atom_site_refinement_flags
    _atom_site_occupancy
    _atom_site_disorder_assembly
    _atom_site_disorder_group
    Cu Cu1 0.75989(4) 0.45400(3) 0.24669(2) 0.00985(9) Uani d . 1 . .
    N N1 0.7337(2) 0.44458(18) 0.39951(15) 0.0101(4) Uani d . 1 . .
    N N2 0.7825(2) 0.45531(18) 0.09900(14) 0.0100(4) Uani d . 1 . .
    O O1 0.8798(2) 0.60585(16) 0.26295(13) 0.0140(3) Uani d . 1 . .
    O O2 0.8552(2) 0.72368(15) 0.37585(13) 0.0132(3) Uani d . 1 . .
    O O3 0.6132(2) 0.30200(16) 0.31081(12) 0.0149(3) Uani d . 1 . .
    O O4 0.5355(2) 0.19437(15) 0.47134(13) 0.0140(3) Uani d . 1 . .
    O O5 0.5403(2) 0.60836(15) 0.16832(12) 0.0131(3) Uani d . 1 . .
    O O6 0.4101(2) 0.72403(15) 0.00191(13) 0.0140(3) Uani d . 1 . .
    O O7 0.9888(2) 0.30660(15) 0.26742(12) 0.0138(3) Uani d . 1 . .
    O O8 1.1597(2) 0.18855(16) 0.17599(13) 0.0160(4) Uani d . 1 . .
    C C1 0.8456(3) 0.6277(2) 0.35079(18) 0.0107(4) Uani d . 1 . .
    C C2 0.7821(3) 0.5280(2) 0.43635(17) 0.0095(4) Uani d . 1 . .
    C C3 0.7693(3) 0.5226(2) 0.54446(18) 0.0114(4) Uani d . 1 . .
    H H3A 0.8029 0.5825 0.5699 0.014 Uiso calc R 1 . .
    C C4 0.7071(3) 0.4291(2) 0.61469(18) 0.0125(5) Uani d . 1 . .
    H H4A 0.7002 0.4226 0.6893 0.015 Uiso calc R 1 . .
    C C5 0.6547(3) 0.3445(2) 0.57476(17) 0.0115(4) Uani d . 1 . .
    H H5A 0.6108 0.2799 0.6215 0.014 Uiso calc R 1 . .
    C C6 0.6676(3) 0.3563(2) 0.46554(17) 0.0098(4) Uani d . 1 . .
    C C7 0.6003(3) 0.2760(2) 0.41193(18) 0.0106(4) Uani d . 1 . .
    C C8 0.5269(3) 0.6347(2) 0.06519(18) 0.0109(4) Uani d . 1 . .
    C C9 0.6692(3) 0.5474(2) 0.02072(18) 0.0104(4) Uani d . 1 . .
    C C10 0.6882(3) 0.5581(2) -0.08775(18) 0.0118(4) Uani d . 1 . .
    H H10A 0.6083 0.6244 -0.1441 0.014 Uiso calc R 1 . .
    C C11 0.8295(3) 0.4675(2) -0.11138(18) 0.0113(4) Uani d . 1 . .
    H H11A 0.8469 0.4723 -0.1850 0.014 Uiso calc R 1 . .
    C C12 0.9442(3) 0.3708(2) -0.02782(18) 0.0119(4) Uani d . 1 . .
    H H12A 1.0393 0.3083 -0.0432 0.014 Uiso calc R 1 . .
    C C13 0.9168(3) 0.3674(2) 0.07877(18) 0.0101(4) Uani d . 1 . .
    C C14 1.0324(3) 0.2783(2) 0.18158(18) 0.0111(4) Uani d . 1 . .
    O O1W 0.3016(2) 0.87914(15) 0.79263(13) 0.0169(4) Uani d . 1 . .
    H H1WA 0.3265 0.8381 0.7472 0.020 Uiso d R 1 . .
    H H1WB 0.3197 0.8298 0.8586 0.020 Uiso d R 1 . .
    O O2W 0.5445(2) 0.92612(16) 0.28473(13) 0.0167(4) Uani d . 1 . .
    H H2WA 0.5891 0.9844 0.2501 0.020 Uiso d R 1 . .
    H H2WB 0.6336 0.8614 0.3129 0.020 Uiso d R 1 . .
    O O3W 0.9924(2) 0.89746(17) 0.22672(15) 0.0242(4) Uani d . 1 . .
    H H3WA 0.9134 0.9687 0.2188 0.029 Uiso d R 1 . .
    H H3WB 0.9543 0.8346 0.2593 0.029 Uiso d R 1 . .
    N N1S 0.3148(2) 0.08444(18) 0.39577(15) 0.0125(4) Uani d . 1 . .
    H H1NA 0.3827 0.1273 0.4137 0.015 Uiso d R 1 . .
    H H1NB 0.2687 0.1187 0.3324 0.015 Uiso d R 1 . .
    H H1NC 0.3800 0.0095 0.4038 0.015 Uiso d R 1 . .
    C C1S 0.1856(3) 0.0767(2) 0.47831(18) 0.0120(4) Uani d . 1 . .
    H H1SA 0.1216 0.1652 0.4785 0.014 Uiso calc R 1 . .
    H H1SB 0.2466 0.0264 0.5516 0.014 Uiso calc R 1 . .
    C C2S 0.0584(3) 0.0125(2) 0.45404(18) 0.0119(4) Uani d . 1 . .
    H H2SA 0.1232 -0.0708 0.4437 0.014 Uiso calc R 1 . .
    H H2SB -0.0137 0.0690 0.3855 0.014 Uiso calc R 1 . .
    N N2S 0.3056(3) 0.89178(19) 0.14406(16) 0.0151(4) Uani d . 1 . .
    H H2NA 0.2235 0.8823 0.1757 0.018 Uiso d R 1 . .
    H H2NB 0.3607 0.8177 0.1379 0.018 Uiso d R 1 . .
    H H2NC 0.3714 0.9017 0.1909 0.018 Uiso d R 1 . .
    C C3S 0.2648(3) 0.9975(2) 0.03651(18) 0.0139(5) Uani d . 1 . .
    H H3SA 0.1623 1.0688 0.0405 0.017 Uiso calc R 1 . .
    H H3SB 0.2351 0.9636 -0.0199 0.017 Uiso calc R 1 . .
    C C4S 0.4156(3) 1.0503(2) 0.00368(19) 0.0146(5) Uani d . 1 . .
    H H4SA 0.4374 1.0909 0.0571 0.017 Uiso calc R 1 . .
    H H4SB 0.3820 1.1193 -0.0681 0.017 Uiso calc R 1 . .
loop_
    _atom_site_aniso_label
    _atom_site_aniso_U_11
    _atom_site_aniso_U_22
    _atom_site_aniso_U_33
    _atom_site_aniso_U_12
    _atom_site_aniso_U_13
    _atom_site_aniso_U_23
    Cu1 0.01106(15) 0.01085(14) 0.00716(13) -0.00274(10) 0.00140(10)
                                                                    -0.00287(10)
    N1 0.0097(9) 0.0090(9) 0.0113(9) -0.0023(7) 0.0021(7) -0.0034(7)
    N2 0.0120(10) 0.0099(9) 0.0085(9) -0.0045(8) 0.0018(7) -0.0028(7)
    O1 0.0172(9) 0.0154(8) 0.0119(8) -0.0077(7) 0.0050(6) -0.0056(7)
    O2 0.0139(8) 0.0107(8) 0.0163(8) -0.0051(6) 0.0013(6) -0.0050(7)
    O3 0.0213(9) 0.0158(8) 0.0099(8) -0.0087(7) 0.0021(6) -0.0047(7)
    O4 0.0144(8) 0.0129(8) 0.0143(8) -0.0063(7) 0.0013(6) -0.0022(7)
    O5 0.0133(8) 0.0150(8) 0.0113(8) -0.0035(7) 0.0014(6) -0.0056(7)
    O6 0.0142(8) 0.0113(8) 0.0141(8) -0.0027(7) 0.0003(6) -0.0018(6)
    O7 0.0157(9) 0.0129(8) 0.0100(8) -0.0017(7) -0.0003(6) -0.0022(6)
    O8 0.0146(9) 0.0150(8) 0.0145(8) 0.0008(7) -0.0002(7) -0.0044(7)
    C1 0.0063(10) 0.0110(11) 0.0126(10) -0.0008(8) -0.0014(8) -0.0023(9)
    C2 0.0058(10) 0.0096(10) 0.0117(10) -0.0017(8) 0.0005(8) -0.0023(8)
    C3 0.0101(11) 0.0128(11) 0.0120(10) -0.0025(9) 0.0004(8) -0.0059(9)
    C4 0.0114(11) 0.0166(12) 0.0078(10) -0.0018(9) -0.0002(8) -0.0040(9)
    C5 0.0112(11) 0.0129(11) 0.0080(10) -0.0036(9) 0.0004(8) -0.0004(9)
    C6 0.0076(10) 0.0084(10) 0.0111(10) -0.0002(8) 0.0007(8) -0.0024(8)
    C7 0.0088(11) 0.0077(10) 0.0138(11) -0.0004(8) -0.0007(8) -0.0036(9)
    C8 0.0114(11) 0.0105(11) 0.0134(10) -0.0068(9) 0.0024(8) -0.0044(9)
    C9 0.0113(11) 0.0088(10) 0.0122(10) -0.0055(9) 0.0011(8) -0.0027(9)
    C10 0.0106(11) 0.0149(11) 0.0097(10) -0.0063(9) -0.0002(8) -0.0016(9)
    C11 0.0133(11) 0.0147(11) 0.0087(10) -0.0079(9) 0.0021(8) -0.0041(9)
    C12 0.0106(11) 0.0147(11) 0.0136(11) -0.0062(9) 0.0023(9) -0.0068(9)
    C13 0.0111(11) 0.0093(10) 0.0120(10) -0.0057(9) 0.0033(8) -0.0041(9)
    C14 0.0118(11) 0.0109(11) 0.0108(10) -0.0049(9) 0.0020(8) -0.0026(9)
    O1W 0.0249(10) 0.0128(8) 0.0112(8) -0.0028(7) 0.0002(7) -0.0044(7)
    O2W 0.0137(8) 0.0155(9) 0.0175(8) -0.0026(7) 0.0012(7) -0.0027(7)
    O3W 0.0194(10) 0.0143(9) 0.0338(11) -0.0049(7) 0.0123(8) -0.0016(8)
    N1S 0.0115(10) 0.0126(10) 0.0122(9) -0.0017(8) -0.0018(7) -0.0042(8)
    C1S 0.0128(11) 0.0138(11) 0.0101(10) -0.0047(9) 0.0025(8) -0.0044(9)
    C2S 0.0113(11) 0.0116(11) 0.0121(11) -0.0044(9) 0.0003(9) -0.0022(9)
    N2S 0.0150(10) 0.0154(10) 0.0182(10) -0.0070(8) 0.0073(8) -0.0079(8)
    C3S 0.0135(11) 0.0163(12) 0.0135(11) -0.0056(9) 0.0025(9) -0.0060(9)
    C4S 0.0154(12) 0.0142(12) 0.0145(11) -0.0064(10) 0.0036(9) -0.0036(9)
_geom_special_details
;
All e.s.d.'s (except the e.s.d. in the dihedral angle between two l.s. planes)
are estimated using the full covariance matrix. The cell e.s.d.'s are taken
into account individually in the estimation of e.s.d.'s in distances, angles
and torsion angles; correlations between e.s.d.'s in cell parameters are only
used when they are defined by crystal symmetry. An approximate (isotropic)
treatment of cell e.s.d.'s is used for estimating e.s.d.'s involving l.s.
planes.
;
loop_
    _geom_bond_atom_site_label_1
    _geom_bond_atom_site_label_2
    _geom_bond_site_symmetry_2
    _geom_bond_distance
    _geom_bond_publ_flag
    Cu1 N2 . 1.9185(18) n
    Cu1 N1 . 1.9638(18) n
    Cu1 O7 . 2.0557(16) n
    Cu1 O5 . 2.0909(16) n
    Cu1 O1 . 2.2824(17) n
    Cu1 O3 . 2.3194(16) n
    N1 C6 . 1.339(3) ?
    N1 C2 . 1.341(3) ?
    N2 C9 . 1.328(3) ?
    N2 C13 . 1.331(3) ?
    O1 C1 . 1.252(3) ?
    O2 C1 . 1.259(3) ?
    O3 C7 . 1.261(3) ?
    O4 C7 . 1.249(3) ?
    O5 C8 . 1.275(3) ?
    O6 C8 . 1.238(3) ?
    O7 C14 . 1.272(3) ?
    O8 C14 . 1.240(3) ?
    C1 C2 . 1.524(3) ?
    C2 C3 . 1.389(3) ?
    C3 C4 . 1.383(3) ?
    C3 H3A . 0.9500 ?
    C4 C5 . 1.393(3) ?
    C4 H4A . 0.9500 ?
    C5 C6 . 1.386(3) ?
    C5 H5A . 0.9500 ?
    C6 C7 . 1.525(3) ?
    C8 C9 . 1.523(3) ?
    C9 C10 . 1.385(3) ?
    C10 C11 . 1.401(3) ?
    C10 H10A . 0.9500 ?
    C11 C12 . 1.388(3) ?
    C11 H11A . 0.9500 ?
    C12 C13 . 1.388(3) ?
    C12 H12A . 0.9500 ?
    C13 C14 . 1.519(3) ?
    O1W H1WA . 0.8500 ?
    O1W H1WB . 0.8500 ?
    O2W H2WA . 0.8500 ?
    O2W H2WB . 0.8500 ?
    O3W H3WA . 0.8500 ?
    O3W H3WB . 0.8499 ?
    N1S C1S . 1.487(3) ?
    N1S H1NA . 0.9103 ?
    N1S H1NB . 0.8297 ?
    N1S H1NC . 0.8359 ?
    C1S C2S . 1.514(3) ?
    C1S H1SA . 0.9900 ?
    C1S H1SB . 0.9900 ?
    C2S C2S 2_556 1.520(4) ?
    C2S H2SA . 0.9900 ?
    C2S H2SB . 0.9900 ?
    N2S C3S . 1.493(3) ?
    N2S H2NA . 0.7927 ?
    N2S H2NB . 0.8595 ?
    N2S H2NC . 0.8687 ?
    C3S C4S . 1.513(3) ?
    C3S H3SA . 0.9900 ?
    C3S H3SB . 0.9900 ?
    C4S C4S 2_675 1.529(5) ?
    C4S H4SA . 0.9900 ?
    C4S H4SB . 0.9900 ?
loop_
    _geom_angle_atom_site_label_1
    _geom_angle_atom_site_label_2
    _geom_angle_atom_site_label_3
    _geom_angle_site_symmetry_1
    _geom_angle_site_symmetry_3
    _geom_angle
    _geom_angle_publ_flag
    N2 Cu1 N1 . . 177.14(8) n
    N2 Cu1 O7 . . 80.03(7) ?
    N1 Cu1 O7 . . 99.13(7) ?
    N2 Cu1 O5 . . 79.73(7) ?
    N1 Cu1 O5 . . 101.17(7) ?
    O7 Cu1 O5 . . 159.68(6) n
    N2 Cu1 O1 . . 105.55(7) ?
    N1 Cu1 O1 . . 77.25(7) ?
    O7 Cu1 O1 . . 96.69(6) ?
    O5 Cu1 O1 . . 87.02(6) n
    N2 Cu1 O3 . . 101.03(7) ?
    N1 Cu1 O3 . . 76.20(7) ?
    O7 Cu1 O3 . . 89.89(6) n
    O5 Cu1 O3 . . 95.71(6) ?
    O1 Cu1 O3 . . 153.33(6) n
    C6 N1 C2 . . 120.69(19) ?
    C6 N1 Cu1 . . 120.25(15) ?
    C2 N1 Cu1 . . 119.06(15) ?
    C9 N2 C13 . . 122.70(19) ?
    C9 N2 Cu1 . . 118.88(15) ?
    C13 N2 Cu1 . . 118.33(15) ?
    C1 O1 Cu1 . . 110.18(14) ?
    C7 O3 Cu1 . . 111.42(14) ?
    C8 O5 Cu1 . . 113.58(14) ?
    C14 O7 Cu1 . . 114.42(14) ?
    O1 C1 O2 . . 127.4(2) ?
    O1 C1 C2 . . 116.34(19) ?
    O2 C1 C2 . . 116.26(19) ?
    N1 C2 C3 . . 120.8(2) ?
    N1 C2 C1 . . 114.97(19) ?
    C3 C2 C1 . . 124.2(2) ?
    C4 C3 C2 . . 119.2(2) ?
    C4 C3 H3A . . 120.4 ?
    C2 C3 H3A . . 120.4 ?
    C3 C4 C5 . . 119.3(2) ?
    C3 C4 H4A . . 120.4 ?
    C5 C4 H4A . . 120.4 ?
    C6 C5 C4 . . 118.8(2) ?
    C6 C5 H5A . . 120.6 ?
    C4 C5 H5A . . 120.6 ?
    N1 C6 C5 . . 121.1(2) ?
    N1 C6 C7 . . 115.97(19) ?
    C5 C6 C7 . . 122.8(2) ?
    O4 C7 O3 . . 127.0(2) ?
    O4 C7 C6 . . 117.28(19) ?
    O3 C7 C6 . . 115.65(19) ?
    O6 C8 O5 . . 124.9(2) ?
    O6 C8 C9 . . 119.90(19) ?
    O5 C8 C9 . . 115.19(19) ?
    N2 C9 C10 . . 120.8(2) ?
    N2 C9 C8 . . 112.45(19) ?
    C10 C9 C8 . . 126.7(2) ?
    C9 C10 C11 . . 117.6(2) ?
    C9 C10 H10A . . 121.2 ?
    C11 C10 H10A . . 121.2 ?
    C12 C11 C10 . . 120.3(2) ?
    C12 C11 H11A . . 119.8 ?
    C10 C11 H11A . . 119.8 ?
    C11 C12 C13 . . 118.5(2) ?
    C11 C12 H12A . . 120.8 ?
    C13 C12 H12A . . 120.8 ?
    N2 C13 C12 . . 120.0(2) ?
    N2 C13 C14 . . 112.18(19) ?
    C12 C13 C14 . . 127.6(2) ?
    O8 C14 O7 . . 125.7(2) ?
    O8 C14 C13 . . 119.51(19) ?
    O7 C14 C13 . . 114.77(19) ?
    H1WA O1W H1WB . . 113.4 ?
    H2WA O2W H2WB . . 102.3 ?
    H3WA O3W H3WB . . 109.4 ?
    C1S N1S H1NA . . 105.8 ?
    C1S N1S H1NB . . 112.6 ?
    H1NA N1S H1NB . . 113.5 ?
    C1S N1S H1NC . . 108.8 ?
    H1NA N1S H1NC . . 106.0 ?
    H1NB N1S H1NC . . 109.8 ?
    N1S C1S C2S . . 110.98(18) ?
    N1S C1S H1SA . . 109.4 ?
    C2S C1S H1SA . . 109.4 ?
    N1S C1S H1SB . . 109.4 ?
    C2S C1S H1SB . . 109.4 ?
    H1SA C1S H1SB . . 108.0 ?
    C1S C2S C2S . 2_556 111.3(2) ?
    C1S C2S H2SA . . 109.4 ?
    C2S C2S H2SA 2_556 . 109.4 ?
    C1S C2S H2SB . . 109.4 ?
    C2S C2S H2SB 2_556 . 109.4 ?
    H2SA C2S H2SB . . 108.0 ?
    C3S N2S H2NA . . 114.7 ?
    C3S N2S H2NB . . 112.1 ?
    H2NA N2S H2NB . . 106.2 ?
    C3S N2S H2NC . . 114.7 ?
    H2NA N2S H2NC . . 103.8 ?
    H2NB N2S H2NC . . 104.4 ?
    N2S C3S C4S . . 111.92(19) ?
    N2S C3S H3SA . . 109.2 ?
    C4S C3S H3SA . . 109.2 ?
    N2S C3S H3SB . . 109.2 ?
    C4S C3S H3SB . . 109.2 ?
    H3SA C3S H3SB . . 107.9 ?
    C3S C4S C4S . 2_675 114.9(2) ?
    C3S C4S H4SA . . 108.5 ?
    C4S C4S H4SA 2_675 . 108.5 ?
    C3S C4S H4SB . . 108.5 ?
    C4S C4S H4SB 2_675 . 108.5 ?
    H4SA C4S H4SB . . 107.5 ?
loop_
    _geom_torsion_atom_site_label_1
    _geom_torsion_atom_site_label_2
    _geom_torsion_atom_site_label_3
    _geom_torsion_atom_site_label_4
    _geom_torsion_site_symmetry_1
    _geom_torsion_site_symmetry_2
    _geom_torsion_site_symmetry_3
    _geom_torsion_site_symmetry_4
    _geom_torsion
    _geom_torsion_publ_flag
    O7 Cu1 N1 C6 . . . . -81.46(17) ?
    O5 Cu1 N1 C6 . . . . 99.36(17) ?
    O1 Cu1 N1 C6 . . . . -176.32(17) ?
    O3 Cu1 N1 C6 . . . . 6.16(16) ?
    O7 Cu1 N1 C2 . . . . 98.84(17) ?
    O5 Cu1 N1 C2 . . . . -80.34(17) ?
    O1 Cu1 N1 C2 . . . . 3.98(16) ?
    O3 Cu1 N1 C2 . . . . -173.54(17) ?
    O7 Cu1 N2 C9 . . . . -174.36(18) ?
    O5 Cu1 N2 C9 . . . . 3.84(16) ?
    O1 Cu1 N2 C9 . . . . -80.12(17) ?
    O3 Cu1 N2 C9 . . . . 97.72(17) ?
    O7 Cu1 N2 C13 . . . . 2.25(16) ?
    O5 Cu1 N2 C13 . . . . -179.55(18) ?
    O1 Cu1 N2 C13 . . . . 96.49(17) ?
    O3 Cu1 N2 C13 . . . . -85.67(17) ?
    N2 Cu1 O1 C1 . . . . 168.99(15) ?
    N1 Cu1 O1 C1 . . . . -11.65(14) ?
    O7 Cu1 O1 C1 . . . . -109.54(15) ?
    O5 Cu1 O1 C1 . . . . 90.51(15) y
    O3 Cu1 O1 C1 . . . . -6.3(2) ?
    N2 Cu1 O3 C7 . . . . 173.14(15) ?
    N1 Cu1 O3 C7 . . . . -6.11(15) ?
    O7 Cu1 O3 C7 . . . . 93.33(15) y
    O5 Cu1 O3 C7 . . . . -106.24(15) ?
    O1 Cu1 O3 C7 . . . . -11.5(2) ?
    N2 Cu1 O5 C8 . . . . -2.76(15) ?
    N1 Cu1 O5 C8 . . . . -179.99(15) ?
    O7 Cu1 O5 C8 . . . . 2.3(3) ?
    O1 Cu1 O5 C8 . . . . 103.63(15) ?
    O3 Cu1 O5 C8 . . . . -102.98(15) ?
    N2 Cu1 O7 C14 . . . . -4.61(15) ?
    N1 Cu1 O7 C14 . . . . 172.61(16) ?
    O5 Cu1 O7 C14 . . . . -9.7(3) ?
    O1 Cu1 O7 C14 . . . . -109.29(15) ?
    O3 Cu1 O7 C14 . . . . 96.61(15) ?
    Cu1 O1 C1 O2 . . . . -162.50(19) ?
    Cu1 O1 C1 C2 . . . . 16.3(2) ?
    C6 N1 C2 C3 . . . . 1.7(3) ?
    Cu1 N1 C2 C3 . . . . -178.56(16) ?
    C6 N1 C2 C1 . . . . -176.78(18) ?
    Cu1 N1 C2 C1 . . . . 2.9(2) ?
    O1 C1 C2 N1 . . . . -14.2(3) ?
    O2 C1 C2 N1 . . . . 164.77(19) ?
    O1 C1 C2 C3 . . . . 167.4(2) ?
    O2 C1 C2 C3 . . . . -13.7(3) ?
    N1 C2 C3 C4 . . . . 0.6(3) ?
    C1 C2 C3 C4 . . . . 178.9(2) ?
    C2 C3 C4 C5 . . . . -1.6(3) ?
    C3 C4 C5 C6 . . . . 0.4(3) ?
    C2 N1 C6 C5 . . . . -3.0(3) ?
    Cu1 N1 C6 C5 . . . . 177.32(16) ?
    C2 N1 C6 C7 . . . . 174.02(19) ?
    Cu1 N1 C6 C7 . . . . -5.7(3) ?
    C4 C5 C6 N1 . . . . 1.9(3) ?
    C4 C5 C6 C7 . . . . -174.9(2) ?
    Cu1 O3 C7 O4 . . . . -176.69(18) ?
    Cu1 O3 C7 C6 . . . . 5.0(2) ?
    N1 C6 C7 O4 . . . . -178.90(19) ?
    C5 C6 C7 O4 . . . . -1.9(3) ?
    N1 C6 C7 O3 . . . . -0.4(3) ?
    C5 C6 C7 O3 . . . . 176.5(2) ?
    Cu1 O5 C8 O6 . . . . -178.08(18) ?
    Cu1 O5 C8 C9 . . . . 1.4(2) ?
    C13 N2 C9 C10 . . . . -1.4(3) ?
    Cu1 N2 C9 C10 . . . . 175.04(16) ?
    C13 N2 C9 C8 . . . . 179.42(19) ?
    Cu1 N2 C9 C8 . . . . -4.1(2) ?
    O6 C8 C9 N2 . . . . -178.9(2) ?
    O5 C8 C9 N2 . . . . 1.6(3) ?
    O6 C8 C9 C10 . . . . 2.0(3) ?
    O5 C8 C9 C10 . . . . -177.6(2) ?
    N2 C9 C10 C11 . . . . 0.8(3) ?
    C8 C9 C10 C11 . . . . 179.8(2) ?
    C9 C10 C11 C12 . . . . 0.4(3) ?
    C10 C11 C12 C13 . . . . -0.9(3) ?
    C9 N2 C13 C12 . . . . 0.9(3) ?
    Cu1 N2 C13 C12 . . . . -175.62(16) ?
    C9 N2 C13 C14 . . . . 176.52(19) ?
    Cu1 N2 C13 C14 . . . . 0.0(2) ?
    C11 C12 C13 N2 . . . . 0.3(3) ?
    C11 C12 C13 C14 . . . . -174.6(2) ?
    Cu1 O7 C14 O8 . . . . -175.90(19) ?
    Cu1 O7 C14 C13 . . . . 5.8(2) ?
    N2 C13 C14 O8 . . . . 177.6(2) ?
    C12 C13 C14 O8 . . . . -7.2(4) ?
    N2 C13 C14 O7 . . . . -4.0(3) ?
    C12 C13 C14 O7 . . . . 171.2(2) ?
    N1S C1S C2S C2S . . . 2_556 172.2(2) ?
    N2S C3S C4S C4S . . . 2_675 57.8(3) ?
loop_
    _geom_hbond_atom_site_label_D
    _geom_hbond_atom_site_label_H
    _geom_hbond_atom_site_label_A
    _geom_hbond_site_symmetry_A
    _geom_hbond_distance_DH
    _geom_hbond_distance_HA
    _geom_hbond_distance_DA
    _geom_hbond_angle_DHA
    _geom_hbond_publ_flag
    O1W H1WA O3 2_666 0.85 1.91 2.725(2) 160 y
    O1W H1WB O6 1_556 0.85 1.89 2.720(2) 167 y
    O2W H2WA O1W 2_676 0.85 1.94 2.771(2) 165 y
    O2W H2WB O2 1_555 0.85 1.98 2.828(2) 174 y
    O3W H3WA O1W 2_676 0.85 2.03 2.874(3) 171 y
    O3W H3WB O2 1_555 0.85 1.97 2.779(3) 158 y
    N1S H1NA O4 1_555 0.91 1.90 2.804(3) 171 y
    N1S H1NB O7 1_455 0.83 2.55 3.112(3) 126 y
    N1S H1NB O8 1_455 0.83 2.04 2.865(2) 176 y
    N1S H1NC O2W 1_545 0.84 2.28 2.895(3) 131 y
    N1S H1NC O4 2_656 0.84 2.28 2.981(3) 141 y
    N2S H2NA O3W 1_455 0.79 1.95 2.730(3) 166 y
    N2S H2NB O5 1_555 0.86 2.31 3.149(3) 164 y
    N2S H2NB O6 1_555 0.86 2.31 3.001(3) 138 y
    N2S H2NC O2W 1_555 0.87 2.00 2.867(3) 173 y
    C10 H10A O3 2_665 0.95 2.58 3.446(3) 151 y
    C11 H11A O1 2_765 0.95 2.46 3.139(3) 128 y
    C3S H3SA O8 1_465 0.99 2.54 3.178(3) 122 y
data_global
_journal_date_recd_electronic     2008-04-14
_journal_date_accepted     2008-04-24
_journal_name_full     'Acta Crystallographica, Section E'
_journal_year     2008
_journal_volume     64
_journal_issue      5
_journal_page_first     m743
_journal_page_last     m744
_journal_paper_category     QM
_journal_coeditor_code     SU2053
_publ_contact_author_name     'Hossein Aghabozorg'
_publ_contact_author_address
;
Faculty of Chemistry, Tarbiat Moallem University, 49 Mofateh Avenue,
Tehran, Iran
;
_publ_contact_author_email     haghabozorg@yahoo.com
_publ_contact_author_fax     ?
_publ_contact_author_phone     ?
_publ_section_title
;
Butane-1,4-diammonium bis(pyridine-2,6-dicarboxylato)cuprate(II) trihydrate
;
loop_
    _publ_author_name
    _publ_author_footnote
    _publ_author_address
    'Aghabozorg, Hossein' .
;
Faculty of Chemistry, Tarbiat Moallem University, 49 Mofateh Avenue, Tehran,
Iran
;
    'Firoozi, Najmeh' .
;
Faculty of Chemistry, Tarbiat Moallem University, 49 Mofateh Avenue, Tehran,
Iran
;
    'Roshan, Leila' .
;
Faculty of Chemistry, Tarbiat Moallem University, 49 Mofateh Avenue, Tehran,
Iran
;
    'Attar Gharamaleki, Jafar' .
;
Faculty of Chemistry, Tarbiat Moallem University, 49 Mofateh Avenue, Tehran,
Iran
;
    'Ghadermazi, Mohammad' .
;
Department of Chemistry, Faculty of Science, University of Kurdistan, Sanandaj,
Iran
;
