# Supplementary material for: Butane-1,4-diammonium bis­(pyridine-2,6-dicarboxyl­ato)cuprate(II) trihydrate
Source: Acta Crystallogr Sect E Struct Rep Online. 2008 Apr 30;64(Pt 5):m743–4. doi: 10.1107/S1600536808011938 (PMC2961264; doi:10.1107/S1600536808011938)
Supplement: Supplementary file 2 [file e-64-0m743-Isup2.hkl]

# 
# h,k,l, Fc-squared, Fo-squared, sigma(Fo-squared) and status flag 
# 
data_I
_shelx_title ' a in P-1' 
_shelx_refln_list_code          4 
_shelx_F_calc_maximum      165.99 
_exptl_crystal_F_000       558.00 
_reflns_d_resolution_high  0.7570 
 
loop_ 
 _symmetry_equiv_pos_as_xyz 
 'x, y, z' 
 '-x, -y, -z' 
 
_cell_length_a     8.0931 
_cell_length_b    11.4017 
_cell_length_c    12.9771 
_cell_angle_alpha  71.632 
_cell_angle_beta   89.195 
_cell_angle_gamma  72.892 
 
_shelx_F_squared_multiplier     1.000 
 
loop_ 
 _refln_index_h 
 _refln_index_k 
 _refln_index_l 
 _refln_F_squared_calc 
 _refln_F_squared_meas 
 _refln_F_squared_sigma 
 _refln_observed_status 
   1   0   0      288.01      296.70     16.41 o 
   2   0   0     4713.36     4697.02     73.47 o 
   3   0   0      157.97      135.08      7.03 o 
   4   0   0     1949.82     1936.92     55.36 o 
   5   0   0      177.55      191.71     10.71 o 
   6   0   0      122.20      115.97      9.55 o 
   7   0   0       59.82       31.81     16.18 o 
   8   0   0       56.42       70.77     20.78 o 
   9   0   0      139.87      102.83     22.77 o 
  10   0   0      191.15      163.92     39.76 o 
  -9   1   0       64.99       83.25     23.11 o 
  -8   1   0      352.84      339.16     28.06 o 
  -7   1   0     1662.36     1714.41     54.89 o 
  -6   1   0       84.25       93.25     10.58 o 
  -5   1   0      839.33      855.83     25.80 o 
  -4   1   0     2696.87     2724.31     57.22 o 
  -3   1   0     1311.35     1205.12     31.95 o 
  -2   1   0    23074.37    24730.06    378.18 o 
  -1   1   0     2109.16     2105.23     34.97 o 
   0   1   0     9759.90     9827.35    117.35 o 
   1   1   0      178.30      194.83      4.57 o 
   2   1   0       36.59       30.47      5.90 o 
   3   1   0      357.77      362.86     15.09 o 
   4   1   0       96.62       75.46      4.97 o 
   5   1   0      163.92      174.59      8.25 o 
   6   1   0     2116.83     2171.99     58.69 o 
   7   1   0       18.14        5.89     14.06 o 
   8   1   0      874.22      924.25     42.02 o 
   9   1   0      630.93      636.40     54.14 o 
  10   1   0      235.05      245.77     43.52 o 
  -9   2   0      204.61      251.26     30.51 o 
  -8   2   0       20.98       28.98     19.92 o 
  -7   2   0     1004.98      997.48     60.35 o 
  -6   2   0        2.00        9.97      9.22 o 
  -5   2   0      139.46      148.69     11.46 o 
  -4   2   0     3684.48     3878.69     68.29 o 
  -3   2   0      384.74      368.40     13.43 o 
  -2   2   0    11788.97    12279.51    191.19 o 
  -1   2   0     3068.93     3236.18     53.29 o 
   0   2   0     7880.87     7635.49    118.87 o 
   1   2   0     2043.15     2055.93     41.81 o 
   2   2   0    13280.91    13676.49    208.58 o 
   3   2   0        1.10        3.28      6.02 o 
   4   2   0     5370.13     5129.75    107.25 o 
   5   2   0      909.06      919.66     54.11 o 
   6   2   0     5043.97     5125.15    113.78 o 
   7   2   0        0.41      -21.92     13.05 o 
   8   2   0        6.52       39.53     26.99 o 
   9   2   0      276.88      230.63     39.23 o 
  10   2   0      157.28      139.66     35.70 o 
  -9   3   0      489.49      423.08     50.20 o 
  -8   3   0       65.41       53.69     34.79 o 
  -7   3   0      545.47      545.41     22.66 o 
  -6   3   0        3.42        9.36     10.32 o 
  -5   3   0      280.10      294.12     15.28 o 
  -4   3   0     4501.91     4583.87     79.94 o 
  -3   3   0     8952.02     9510.41    152.67 o 
  -2   3   0     1502.00     1494.96     29.94 o 
  -1   3   0      562.31      547.07     14.08 o 
   0   3   0        4.28       -4.44      6.42 o 
   1   3   0      977.57     1012.87     24.68 o 
   2   3   0    24081.63    25268.30    470.06 o 
   3   3   0     4051.57     3877.25     77.60 o 
   4   3   0      149.74      139.03     17.17 o 
   5   3   0      240.89      181.39     21.76 o 
   6   3   0      368.72      342.77     29.42 o 
   7   3   0      199.78      229.63     29.91 o 
   8   3   0       27.65       30.68     24.16 o 
   9   3   0        3.63       -7.99     24.72 o 
  10   3   0       20.85       11.58     27.85 o 
  -8   4   0       77.17       77.71     20.65 o 
  -7   4   0      207.28      199.89     16.59 o 
  -6   4   0      932.34      907.80     29.23 o 
  -5   4   0     5536.78     5250.17     93.14 o 
  -4   4   0       16.66       24.37     11.51 o 
  -3   4   0     3346.13     3254.65     59.60 o 
  -2   4   0      152.90      151.42     10.63 o 
  -1   4   0     2104.72     1921.44     36.20 o 
   0   4   0      103.70      118.83      7.20 o 
   1   4   0     1234.01     1224.83     30.54 o 
   2   4   0     2998.03     3390.25     70.03 o 
   3   4   0      962.26      927.93     24.63 o 
   4   4   0     1700.54     1775.68     50.06 o 
   5   4   0      175.55      158.79     21.30 o 
   6   4   0      947.84      887.09     45.79 o 
   7   4   0        5.09       37.87     19.70 o 
   8   4   0      629.16      571.24     45.02 o 
   9   4   0      516.92      530.61     48.92 o 
  10   4   0       27.32       55.70     31.58 o 
  -8   5   0       72.39       46.48     40.10 o 
  -7   5   0      702.17      646.07     27.08 o 
  -6   5   0       76.69       88.47     15.89 o 
  -5   5   0     2836.70     2780.15    114.99 o 
  -4   5   0      511.17      527.64     25.71 o 
  -3   5   0       71.71       78.14     10.77 o 
  -2   5   0       22.49       16.77      8.77 o 
  -1   5   0      586.77      556.66     17.74 o 
   0   5   0     1203.33     1229.81     26.32 o 
   1   5   0      523.83      482.97     19.40 o 
   2   5   0     1030.32     1005.25     27.98 o 
   3   5   0     8737.06     8913.88    173.21 o 
   4   5   0     2560.82     2618.21     58.22 o 
   5   5   0       24.05       31.41     14.57 o 
   6   5   0        1.46        6.29     15.04 o 
   7   5   0     2442.37     2403.09     92.87 o 
   8   5   0        4.49      -28.72     23.23 o 
   9   5   0      209.68      173.70     34.84 o 
  10   5   0      410.80      404.50     45.72 o 
  -6   6   0        0.99        9.42     12.57 o 
  -5   6   0      612.64      578.24     24.24 o 
  -4   6   0      993.38      987.19     29.28 o 
  -3   6   0      531.23      524.49     20.61 o 
  -2   6   0        8.84        5.27      8.88 o 
  -1   6   0     4994.20     4773.69    120.85 o 
   0   6   0      681.30      709.63     24.27 o 
   1   6   0     3181.21     2931.90     59.58 o 
   2   6   0      216.99      180.61     15.10 o 
   3   6   0      695.28      653.03     30.41 o 
   4   6   0     1153.55     1205.64     44.46 o 
   5   6   0      638.92      639.35     48.85 o 
   6   6   0        7.63       25.05     14.62 o 
   7   6   0      111.77       83.59     23.43 o 
   8   6   0       33.56       33.54     26.55 o 
   9   6   0      243.42      207.51     34.87 o 
  10   6   0       79.34      135.07     34.51 o 
  -7   7   0      306.71      288.29     48.90 o 
  -6   7   0      320.98      301.16     26.47 o 
  -5   7   0      118.43      136.11     15.74 o 
  -4   7   0      763.87      705.26     26.59 o 
  -3   7   0     1240.67     1240.40     72.48 o 
  -2   7   0     1023.88      928.65     56.50 o 
  -1   7   0      522.48      512.10     21.29 o 
   0   7   0      469.90      417.53     16.51 o 
   1   7   0     1496.30     1431.98     32.09 o 
   2   7   0      278.37      283.67     18.70 o 
   3   7   0       67.62      101.50     12.84 o 
   4   7   0      200.45      203.39     38.35 o 
   5   7   0     1362.92     1416.93     39.06 o 
   6   7   0      587.12      573.85     37.88 o 
   7   7   0       10.02       17.84     21.80 o 
   8   7   0       58.01       24.39     25.86 o 
   9   7   0      629.08      642.45     51.81 o 
  10   7   0       22.76       41.73     30.68 o 
  -6   8   0       15.92       47.13     20.70 o 
  -5   8   0       11.49       36.59     19.19 o 
  -4   8   0      175.68      186.37     25.13 o 
  -3   8   0       70.40       90.75     16.79 o 
  -2   8   0     1644.84     1664.04     50.12 o 
  -1   8   0     1172.97     1215.30     31.37 o 
   0   8   0      553.07      559.20     19.90 o 
   1   8   0      281.21      268.13     14.13 o 
   2   8   0        2.29        1.39     11.25 o 
   3   8   0      410.87      383.66     21.20 o 
   4   8   0      728.14      697.86     29.95 o 
   5   8   0     1071.17     1107.42     35.45 o 
   6   8   0       80.22       98.81     12.10 o 
   7   8   0       40.63       31.71     24.09 o 
   8   8   0        9.06        6.79     21.56 o 
   9   8   0      909.18      915.11     61.99 o 
  10   8   0        5.52       -7.89     25.39 o 
  -5   9   0       58.60       61.96     22.27 o 
  -4   9   0      816.51      850.99     41.96 o 
  -3   9   0      973.01      903.82     41.49 o 
  -2   9   0     2669.71     2692.77     57.43 o 
  -1   9   0      297.48      305.67     27.43 o 
   0   9   0      378.90      373.51     18.11 o 
   1   9   0      626.01      616.54     22.17 o 
   2   9   0     1810.25     1717.97     39.59 o 
   3   9   0      212.93      226.75     20.40 o 
   4   9   0     2427.43     2511.14     63.90 o 
   5   9   0       82.95       78.90     21.30 o 
   6   9   0       38.37       25.99     10.88 o 
   7   9   0      172.70      153.50     28.35 o 
   8   9   0       20.75       33.54     25.32 o 
   9   9   0       77.49       85.65     29.05 o 
  -4  10   0       76.18      112.69     23.91 o 
  -3  10   0       87.06      126.36     24.24 o 
  -2  10   0      941.66     1041.79     59.43 o 
  -1  10   0       30.84       38.05     19.00 o 
   0  10   0      175.73      195.69     16.59 o 
   1  10   0      369.62      358.46     19.10 o 
   2  10   0     2133.31     2166.45     48.17 o 
   3  10   0       35.35       38.07     17.29 o 
   4  10   0      427.76      465.30     51.86 o 
   5  10   0      127.63      156.20     28.92 o 
   6  10   0        7.83        2.64     12.30 o 
   7  10   0     1534.92     1505.32     72.64 o 
   8  10   0       19.56       41.16     26.22 o 
   9  10   0        9.29       12.74     23.36 o 
  -3  11   0       71.52       83.49     23.42 o 
  -2  11   0      196.34      171.18     23.79 o 
  -1  11   0       31.31       47.25     25.92 o 
   0  11   0     3974.04     4071.45    100.71 o 
   1  11   0        1.29        1.04     11.58 o 
   2  11   0     1539.98     1608.58     55.42 o 
   3  11   0        0.30       11.49     11.30 o 
   4  11   0      409.18      364.31     26.73 o 
   5  11   0        4.09        3.33     24.76 o 
   6  11   0      153.82      167.66     17.38 o 
   7  11   0        1.67       22.53     22.66 o 
   8  11   0      105.20      123.55     31.28 o 
   9  11   0       82.70       86.98     30.51 o 
  -2  12   0      663.61      678.87     43.16 o 
  -1  12   0      368.82      393.70     35.04 o 
   0  12   0     1489.90     1769.53     82.29 o 
   1  12   0      302.85      314.45     37.67 o 
   2  12   0        7.51      -25.29     18.39 o 
   3  12   0        1.44        5.24     12.24 o 
   4  12   0      440.19      482.16     28.61 o 
   5  12   0       61.47       53.59     27.79 o 
   6  12   0      111.80       91.79     15.48 o 
   7  12   0       45.66       24.19     23.73 o 
   8  12   0      724.38      752.36     54.84 o 
  -1  13   0      589.81      651.89    101.04 o 
   0  13   0      262.83      307.69     30.00 o 
   1  13   0      107.28      138.48     42.31 o 
   2  13   0      387.08      414.49     31.31 o 
   3  13   0        3.55       11.19     19.15 o 
   4  13   0      301.95      333.11     37.79 o 
   5  13   0      141.16      125.15     20.53 o 
   6  13   0      662.51      561.03     43.59 o 
   7  13   0       15.03       26.09     22.79 o 
   2  14   0      693.20      694.68     44.82 o 
   3  14   0       65.89       76.59     23.80 o 
   4  14   0      360.68      440.18     48.90 o 
   5  14   0      128.79      158.91     93.12 o 
  -5 -13   1      584.16      519.67     32.15 o 
  -4 -13   1        4.82        3.05     18.08 o 
  -3 -13   1        9.18       -7.70     18.89 o 
  -2 -13   1       17.92       48.10     21.74 o 
  -1 -13   1      204.11      255.23     29.22 o 
   0 -13   1      202.60      296.40     30.96 o 
  -7 -12   1      451.33      438.31     41.83 o 
  -5 -12   1      190.29      216.13     23.22 o 
  -4 -12   1       18.15       13.92     12.05 o 
  -3 -12   1      669.31      735.74     46.00 o 
  -2 -12   1       14.40       37.96     19.86 o 
  -1 -12   1      263.53      315.06     28.49 o 
   0 -12   1       16.47       -9.58     19.47 o 
   1 -12   1      390.09      404.96     61.03 o 
   2 -12   1      139.76      209.77     33.24 o 
  -8 -11   1      154.07      205.41     35.51 o 
  -7 -11   1      112.00      123.05     29.02 o 
  -6 -11   1       66.07       59.58     14.56 o 
  -5 -11   1      387.51      320.86     24.23 o 
  -4 -11   1      867.78      815.24     56.22 o 
  -3 -11   1      593.28      581.19     25.09 o 
  -2 -11   1        2.64        3.70     24.49 o 
  -1 -11   1       35.21       47.76     18.62 o 
   0 -11   1        3.57      -11.60     25.79 o 
   1 -11   1       18.78       17.56     19.14 o 
   2 -11   1       51.66      103.28     34.36 o 
   3 -11   1       16.32        1.93     34.42 o 
  -9 -10   1      143.61      139.49     33.64 o 
  -8 -10   1       36.22        9.22     23.89 o 
  -7 -10   1        2.15       -1.03     23.09 o 
  -6 -10   1      188.46      196.48     17.64 o 
  -5 -10   1      302.25      315.77     22.98 o 
  -4 -10   1       17.39       60.14     16.76 o 
  -3 -10   1     1194.75     1207.16     57.90 o 
  -2 -10   1       17.70       15.88     11.76 o 
  -1 -10   1       62.87       97.96     14.55 o 
   0 -10   1       33.24       31.71     18.19 o 
   1 -10   1       81.61       68.35     19.32 o 
   2 -10   1        5.50       15.25     19.23 o 
   3 -10   1      302.20      324.27     29.32 o 
   4 -10   1        7.61       12.13     20.72 o 
  -9  -9   1       28.96       16.84     27.95 o 
  -8  -9   1      225.90      221.42     35.97 o 
  -7  -9   1       57.25       65.05     25.82 o 
  -6  -9   1      660.06      644.94     87.98 o 
  -5  -9   1      476.75      451.81     65.34 o 
  -4  -9   1      167.20      195.51     31.78 o 
  -3  -9   1     1099.24     1104.85     55.07 o 
  -2  -9   1      319.41      316.87     17.37 o 
  -1  -9   1       25.46       35.94      9.94 o 
   0  -9   1       51.36       39.75     13.93 o 
   1  -9   1       38.46       49.66     16.83 o 
   2  -9   1     1188.85     1155.33     44.98 o 
   3  -9   1      882.78      865.50     42.28 o 
   4  -9   1      319.51      314.31     29.37 o 
   5  -9   1       11.05       -8.23     19.16 o 
 -10  -8   1      302.91      264.14     42.19 o 
  -9  -8   1       19.21       44.59     26.95 o 
  -8  -8   1      448.15      443.06     41.86 o 
  -7  -8   1       83.42       91.87     27.49 o 
  -6  -8   1      708.34      656.74     25.80 o 
  -5  -8   1      427.20      400.41     29.91 o 
  -4  -8   1       25.26       18.31     11.63 o 
  -3  -8   1       73.43       86.70     29.48 o 
  -2  -8   1      858.80      833.31     50.40 o 
  -1  -8   1        5.44       -0.58      6.96 o 
   0  -8   1       42.52       38.34      9.22 o 
   1  -8   1      107.44      129.81     14.96 o 
   2  -8   1     2271.09     2213.69     47.90 o 
   3  -8   1      366.27      375.44     28.39 o 
   4  -8   1        9.42        9.71     19.22 o 
   5  -8   1      263.43      263.47     40.38 o 
   6  -8   1        7.08       21.61     20.76 o 
 -10  -7   1      283.88      330.03     44.66 o 
  -9  -7   1      811.07      781.78     55.94 o 
  -8  -7   1      150.55      146.85     30.48 o 
  -7  -7   1      147.87      139.32     29.18 o 
  -6  -7   1        6.86       20.28      8.85 o 
  -5  -7   1      821.14      830.90     28.22 o 
  -4  -7   1      653.05      594.64     26.77 o 
  -3  -7   1        1.34      -11.59     14.56 o 
  -2  -7   1      382.37      386.02     20.65 o 
  -1  -7   1     1371.21     1391.89     44.90 o 
   0  -7   1     4839.45     4888.03     84.98 o 
   1  -7   1      812.91      789.39     23.25 o 
   2  -7   1     1702.01     1633.23     37.66 o 
   3  -7   1       76.47       68.76     11.89 o 
   4  -7   1     1098.24     1024.89     32.53 o 
   5  -7   1        5.78       12.29     33.53 o 
   6  -7   1       10.91       25.76     19.74 o 
   7  -7   1       55.82       54.89     22.45 o 
 -10  -6   1       64.55       81.69     33.28 o 
  -9  -6   1      228.48      267.17     39.00 o 
  -8  -6   1      248.46      308.00     36.27 o 
  -7  -6   1       67.03       20.93     20.96 o 
  -6  -6   1     1254.77     1259.27     32.79 o 
  -5  -6   1       97.48      104.45     10.30 o 
  -4  -6   1      483.77      436.05     38.18 o 
  -3  -6   1       24.37       17.97     20.76 o 
  -2  -6   1     1289.05     1221.72     41.00 o 
  -1  -6   1      300.58      347.19     14.74 o 
   0  -6   1     4218.80     4285.33     78.49 o 
   1  -6   1      419.18      386.09     15.70 o 
   2  -6   1        6.37       25.97     10.24 o 
   3  -6   1      237.44      237.32     14.53 o 
   4  -6   1     1535.47     1458.67     36.32 o 
   5  -6   1      207.35      184.48     16.16 o 
   6  -6   1      474.49      498.56     24.34 o 
   7  -6   1      378.92      342.49     28.95 o 
 -10  -5   1      160.37      160.39     38.63 o 
  -9  -5   1      465.37      503.33     47.78 o 
  -8  -5   1      478.95      534.24     43.79 o 
  -7  -5   1      388.78      327.73     32.68 o 
  -6  -5   1       87.42       59.76     20.33 o 
  -5  -5   1      286.94      291.63     21.10 o 
  -4  -5   1       35.70       35.00      8.20 o 
  -3  -5   1      387.52      378.57     17.90 o 
  -2  -5   1     3291.52     3442.12     74.04 o 
  -1  -5   1      830.81      925.36     28.68 o 
   0  -5   1     2621.53     2634.59     47.80 o 
   1  -5   1      144.19      167.45     11.34 o 
   2  -5   1     2180.48     2097.72     50.13 o 
   3  -5   1        3.87       -7.99      7.59 o 
   4  -5   1     2758.75     2687.13     53.71 o 
   5  -5   1      201.26      168.49     15.31 o 
   6  -5   1     1362.77     1309.57     46.46 o 
   7  -5   1      252.59      256.18     19.47 o 
   8  -5   1      606.35      672.33     57.83 o 
 -10  -4   1       43.60       70.68     30.81 o 
  -9  -4   1      129.05       92.91     32.01 o 
  -8  -4   1       51.90       55.90     26.02 o 
  -7  -4   1     2718.62     2710.96    100.36 o 
  -6  -4   1       59.43       32.04     16.57 o 
  -5  -4   1        4.46       16.31     15.07 o 
  -4  -4   1     1323.71     1344.58     33.03 o 
  -3  -4   1     5204.50     5436.23    108.05 o 
  -2  -4   1     1151.73     1081.40     28.38 o 
  -1  -4   1        2.81        1.84      6.51 o 
   0  -4   1     2764.83     2840.32     49.44 o 
   1  -4   1      124.44      182.20      9.60 o 
   2  -4   1      521.95      518.23     21.57 o 
   3  -4   1       91.96       84.30      9.55 o 
   4  -4   1     2639.77     2632.97     51.82 o 
   5  -4   1       35.24       32.54     10.66 o 
   6  -4   1     3423.58     3361.43     67.34 o 
   7  -4   1      116.00      109.77     14.94 o 
   8  -4   1      357.23      363.84     29.43 o 
 -10  -3   1        1.34      -39.70     25.36 o 
  -9  -3   1       96.35      122.79     33.31 o 
  -8  -3   1        8.20       10.85     23.49 o 
  -7  -3   1     1007.28      925.05     37.08 o 
  -6  -3   1      626.73      589.53     27.02 o 
  -5  -3   1     1265.92     1256.14     38.75 o 
  -4  -3   1     4815.31     4849.85    102.78 o 
  -3  -3   1     7142.33     7702.00    204.81 o 
  -2  -3   1     1686.39     1590.87     52.84 o 
  -1  -3   1      121.56       86.45      7.56 o 
   0  -3   1      310.19      379.08     10.60 o 
   1  -3   1     1284.42     1151.35     23.26 o 
   2  -3   1     4996.68     5102.02     84.20 o 
   3  -3   1     1155.99     1131.65     27.53 o 
   4  -3   1     1578.09     1710.14     36.74 o 
   5  -3   1     1316.07     1300.49     32.35 o 
   6  -3   1     4965.72     4969.78     90.14 o 
   7  -3   1       25.31       33.23     11.39 o 
   8  -3   1      736.34      715.44     38.29 o 
   9  -3   1        0.24        9.12     19.13 o 
 -10  -2   1      107.28      108.78     35.21 o 
  -9  -2   1      711.25      673.56     85.97 o 
  -8  -2   1        4.97       28.70     19.77 o 
  -7  -2   1     2328.03     2131.73     61.18 o 
  -6  -2   1      190.78      181.93     17.36 o 
  -5  -2   1     8139.11     7756.30    159.59 o 
  -4  -2   1      159.84      160.24     12.69 o 
  -3  -2   1      366.55      453.26     11.13 o 
  -2  -2   1     7432.12     7700.76    120.69 o 
  -1  -2   1     1590.39     1626.59     34.71 o 
   0  -2   1       17.84        5.53      3.38 o 
   1  -2   1     1147.24     1189.10     22.58 o 
   2  -2   1     4480.92     4654.14     76.44 o 
   3  -2   1     2524.74     2621.03     47.73 o 
   4  -2   1     7454.52     7626.25    125.08 o 
   5  -2   1      190.45      236.49     19.32 o 
   6  -2   1     2304.49     2280.83     52.17 o 
   7  -2   1      173.89      200.12     15.09 o 
   8  -2   1      416.66      432.84     30.28 o 
   9  -2   1      106.48       96.93     35.44 o 
 -10  -1   1      223.31      334.45     44.82 o 
  -9  -1   1       39.92       47.65     21.11 o 
  -8  -1   1      246.00      224.04     25.59 o 
  -7  -1   1      962.20      884.30     37.25 o 
  -6  -1   1       41.91       37.33     23.99 o 
  -5  -1   1     2338.59     2370.43     60.00 o 
  -4  -1   1       51.46       46.77     14.03 o 
  -3  -1   1       57.37       23.23      7.07 o 
  -2  -1   1       29.63       53.31      3.14 o 
  -1  -1   1     5619.09     5956.95     92.96 o 
   0  -1   1      304.84      316.71     19.90 o 
   1  -1   1     7775.03     7984.71    107.66 o 
   2  -1   1    15088.35    16446.39    253.30 o 
   3  -1   1     6524.95     6494.03    104.93 o 
   4  -1   1      967.51      966.62     24.66 o 
   5  -1   1        8.37       -3.15      7.30 o 
   6  -1   1     1039.76     1010.40     27.54 o 
   7  -1   1     1639.99     1670.01     53.82 o 
   8  -1   1      585.73      616.15     34.14 o 
   9  -1   1      104.65       75.70     33.94 o 
 -10   0   1       21.62       24.84     21.49 o 
  -9   0   1      836.37      899.49     43.60 o 
  -8   0   1      110.10      125.08     22.08 o 
  -7   0   1     1214.29     1237.52     44.63 o 
  -6   0   1       74.30       85.77     12.69 o 
  -5   0   1     2411.81     2531.99     47.17 o 
  -4   0   1     1271.48     1285.70     26.41 o 
  -3   0   1      205.06      205.20     12.58 o 
  -2   0   1      599.15      673.01     42.41 o 
  -1   0   1     6362.51     7139.23    134.96 o 
   0   0   1       23.14       29.27      1.72 o 
   1   0   1     5409.79     5788.06    109.86 o 
   2   0   1      918.65      895.24     23.61 o 
   3   0   1        7.88        2.13      4.59 o 
   4   0   1      844.43      925.00     22.20 o 
   5   0   1     2336.06     2402.88     46.19 o 
   6   0   1       62.49       65.89     11.50 o 
   7   0   1      631.62      637.47     32.63 o 
   8   0   1      592.25      573.57     32.68 o 
   9   0   1      494.17      497.90     50.45 o 
  10   0   1      168.52      179.85     43.59 o 
  -9   1   1      799.20      767.23     41.51 o 
  -8   1   1       64.92      102.48     21.29 o 
  -7   1   1       19.91       34.32     16.92 o 
  -6   1   1       22.95       23.12      8.24 o 
  -5   1   1      415.96      371.26     14.63 o 
  -4   1   1      714.10      693.33     22.15 o 
  -3   1   1     2334.84     2351.54     42.29 o 
  -2   1   1     1570.18     1746.36     31.32 o 
  -1   1   1     2602.91     2865.40     46.36 o 
   0   1   1     1521.32     1625.25     32.83 o 
   1   1   1     9060.53     9481.63    144.84 o 
   2   1   1       50.44       64.07      9.97 o 
   3   1   1      233.36      185.03      7.70 o 
   4   1   1       47.52       54.67     10.30 o 
   5   1   1     1918.94     1878.96     37.10 o 
   6   1   1       38.79       41.00      7.13 o 
   7   1   1     1520.21     1478.80     61.98 o 
   8   1   1      903.84      866.00     57.10 o 
   9   1   1      566.22      655.13     55.20 o 
  10   1   1       96.73       88.01     34.34 o 
  -9   2   1       12.43       28.71     30.05 o 
  -8   2   1     1294.17     1277.43     48.68 o 
  -7   2   1        3.15       -5.35     15.37 o 
  -6   2   1       84.48       84.37     11.08 o 
  -5   2   1       18.22       14.01      7.90 o 
  -4   2   1      325.75      316.97     14.11 o 
  -3   2   1     7317.12     7956.08    127.75 o 
  -2   2   1     1858.15     2041.17     40.02 o 
  -1   2   1     6529.48     6468.27    101.82 o 
   0   2   1     1001.73      976.88     15.14 o 
   1   2   1     2125.26     2116.36     59.66 o 
   2   2   1     1887.52     1853.87     38.45 o 
   3   2   1     1212.82     1285.62     40.50 o 
   4   2   1     1983.73     2115.30     49.21 o 
   5   2   1     3449.70     3598.27     74.30 o 
   6   2   1      253.99      259.12     26.85 o 
   7   2   1       72.82       78.60     24.69 o 
   8   2   1        5.17       17.44     23.83 o 
   9   2   1      829.06      770.89     57.13 o 
  10   2   1       95.25       93.77     34.04 o 
  -9   3   1       20.39       42.45     20.97 o 
  -8   3   1      130.21      134.99     23.30 o 
  -7   3   1       15.23       24.96     17.50 o 
  -6   3   1        7.27        1.45      9.95 o 
  -5   3   1      748.36      776.16     30.52 o 
  -4   3   1      288.94      347.22     35.44 o 
  -3   3   1     2817.42     2912.32     53.23 o 
  -2   3   1     3829.26     3819.34     64.79 o 
  -1   3   1      197.83      216.11      9.58 o 
   0   3   1      465.57      557.20     13.10 o 
   1   3   1      109.21      136.92      7.35 o 
   2   3   1    27552.42    29225.63    542.16 o 
   3   3   1      523.53      468.34     14.49 o 
   4   3   1       87.22       75.12      7.77 o 
   5   3   1      916.57      928.85     44.82 o 
   6   3   1       23.99       16.50     16.11 o 
   7   3   1     1639.21     1631.67     71.51 o 
   8   3   1       12.14        6.92     22.59 o 
   9   3   1      233.13      182.75     35.04 o 
  10   3   1        6.49      -34.31     26.25 o 
  -8   4   1      131.08      168.20     23.97 o 
  -7   4   1        9.93       16.35     18.05 o 
  -6   4   1        6.75       15.29     11.84 o 
  -5   4   1       10.15       13.48     23.33 o 
  -4   4   1      293.24      286.30     26.70 o 
  -3   4   1      112.79      135.81     11.83 o 
  -2   4   1     2875.78     2879.95     55.62 o 
  -1   4   1     1735.54     1867.61     35.28 o 
   0   4   1      808.59      765.49     17.60 o 
   1   4   1      135.68      110.08      8.06 o 
   2   4   1    11508.49    11920.67    225.67 o 
   3   4   1     3817.90     4097.86     82.52 o 
   4   4   1     1368.07     1376.36     33.12 o 
   5   4   1      266.57      223.75     11.95 o 
   6   4   1      603.81      568.65     36.84 o 
   7   4   1        3.98       10.78     19.43 o 
   8   4   1      287.10      285.77     35.31 o 
   9   4   1      142.92       92.34     31.35 o 
  10   4   1      470.41      404.80     46.29 o 
  -8   5   1       25.96       34.93     20.57 o 
  -7   5   1        4.34        2.16     13.29 o 
  -6   5   1      508.30      510.42     23.05 o 
  -5   5   1        5.23       -7.32     15.62 o 
  -4   5   1      277.97      281.77     16.12 o 
  -3   5   1       15.80       18.73      9.89 o 
  -2   5   1      187.88      175.75     12.83 o 
  -1   5   1        0.09       -1.46     11.33 o 
   0   5   1      953.96      889.91     24.08 o 
   1   5   1        0.98        3.34      6.67 o 
   2   5   1     2038.68     2023.51     47.45 o 
   3   5   1      148.29      189.67     16.24 o 
   4   5   1     5265.30     5321.31    107.53 o 
   5   5   1      258.11      231.16     47.02 o 
   6   5   1      600.94      573.74     36.57 o 
   7   5   1      529.25      564.69     41.10 o 
   8   5   1     1732.86     1613.10     75.67 o 
   9   5   1       12.06       13.38     25.39 o 
  10   5   1      281.11      327.96     42.66 o 
  -7   6   1        3.22        4.17     12.68 o 
  -6   6   1      844.87      814.83     30.35 o 
  -5   6   1       86.26       71.44     17.35 o 
  -4   6   1       59.79       76.84     12.97 o 
  -3   6   1       36.06       58.95     10.97 o 
  -2   6   1     1058.89     1045.25     27.01 o 
  -1   6   1      544.65      544.14     22.60 o 
   0   6   1     3745.98     3662.02     64.98 o 
   1   6   1      606.87      605.16     18.29 o 
   2   6   1     2907.44     2835.33     83.32 o 
   3   6   1      172.33      178.82     15.15 o 
   4   6   1    10465.84    10452.12    202.65 o 
   5   6   1       21.65       38.84     15.84 o 
   6   6   1      280.98      296.04     14.46 o 
   7   6   1        5.19      -14.08     17.84 o 
   8   6   1     1670.77     1729.30     80.09 o 
   9   6   1      216.14      179.59     35.07 o 
  10   6   1      211.03      197.76     37.20 o 
  -7   7   1      198.11      212.81     25.45 o 
  -6   7   1       12.95       36.30     14.05 o 
  -5   7   1      240.87      274.89     26.02 o 
  -4   7   1       53.72       83.51     14.53 o 
  -3   7   1     1514.81     1445.41     44.17 o 
  -2   7   1      109.22      127.12     12.99 o 
  -1   7   1     1463.96     1569.24     39.88 o 
   0   7   1     3300.16     3431.01     62.54 o 
   1   7   1      131.87      146.64     11.33 o 
   2   7   1      214.51      211.48     15.79 o 
   3   7   1      156.89      160.18     14.27 o 
   4   7   1     2037.84     2078.54     50.79 o 
   5   7   1       11.53       23.04      9.63 o 
   6   7   1     2972.85     2877.04     65.42 o 
   7   7   1      875.89      908.86     51.58 o 
   8   7   1     1422.98     1443.66     72.51 o 
   9   7   1      142.69      118.13     30.15 o 
  10   7   1      327.71      355.35     45.02 o 
  -6   8   1        1.07       14.34     18.47 o 
  -5   8   1      237.81      229.22     18.90 o 
  -4   8   1      116.63      124.53     16.12 o 
  -3   8   1     1562.25     1613.33     40.81 o 
  -2   8   1      537.41      541.12     22.67 o 
  -1   8   1      106.75      124.76     12.54 o 
   0   8   1     1036.22     1038.62     27.34 o 
   1   8   1      799.89      756.18     33.96 o 
   2   8   1      619.88      594.17     25.66 o 
   3   8   1      122.18      102.98     25.79 o 
   4   8   1     2137.78     2187.19     54.78 o 
   5   8   1     4166.56     4076.94     89.41 o 
   6   8   1     3660.43     3600.29     80.78 o 
   7   8   1      318.47      385.96     35.74 o 
   8   8   1      429.97      436.51     41.53 o 
   9   8   1        5.37        7.52     25.19 o 
  10   8   1      269.98      342.21     44.26 o 
  -6   9   1       14.74        4.97     21.30 o 
  -5   9   1      636.19      738.61     51.58 o 
  -4   9   1      110.30      125.18     32.34 o 
  -3   9   1      519.98      547.70     60.55 o 
  -2   9   1      415.99      415.80     21.78 o 
  -1   9   1      281.02      294.84     17.84 o 
   0   9   1       28.38       25.00     10.67 o 
   1   9   1     1180.01     1179.61     39.53 o 
   2   9   1      269.38      264.84     15.24 o 
   3   9   1     1479.62     1480.76     43.87 o 
   4   9   1      777.27      810.39     31.35 o 
   5   9   1     2277.49     2251.09     68.88 o 
   6   9   1     3892.17     3899.16     88.12 o 
   7   9   1      173.43      173.43     29.28 o 
   8   9   1       16.88       33.51     24.26 o 
   9   9   1       51.32       85.68     29.91 o 
  10   9   1      184.08      182.78     36.37 o 
  -5  10   1      211.49      304.44     30.21 o 
  -4  10   1        0.64        8.08     19.06 o 
  -3  10   1      383.79      378.27     52.58 o 
  -2  10   1        2.31        9.57     14.13 o 
  -1  10   1     1950.50     2132.74     49.14 o 
   0  10   1       85.06      103.01     24.37 o 
   1  10   1     1456.43     1443.20     36.45 o 
   2  10   1     1192.54     1156.67     32.04 o 
   3  10   1     3369.95     3371.06     81.17 o 
   4  10   1      273.30      272.52     21.92 o 
   5  10   1      335.63      352.09     30.11 o 
   6  10   1      403.87      431.79     23.55 o 
   7  10   1      259.09      251.10     33.34 o 
   8  10   1      288.05      274.22     36.40 o 
   9  10   1        6.37       28.25     26.12 o 
  -4  11   1       21.75       20.74     21.11 o 
  -3  11   1      392.76      401.57     30.77 o 
  -2  11   1       37.38       29.85     21.25 o 
  -1  11   1      601.23      572.75     74.84 o 
   0  11   1       11.69        8.53     12.82 o 
   1  11   1     2028.70     2030.35     49.83 o 
   2  11   1        2.99       -8.94     12.48 o 
   3  11   1     1288.68     1167.55     34.23 o 
   4  11   1       15.33       19.60     34.57 o 
   5  11   1      268.67      312.89     33.18 o 
   6  11   1       72.35       70.37     15.33 o 
   7  11   1      675.67      630.44     46.59 o 
   8  11   1      134.39      139.52     30.98 o 
   9  11   1      170.27      221.02     36.90 o 
  -3  12   1      373.13      385.51     35.11 o 
  -2  12   1        1.13      -10.52     26.09 o 
  -1  12   1     1513.58     1711.26     78.20 o 
   0  12   1      671.29      695.50     51.93 o 
   1  12   1     1356.60     1469.02    128.06 o 
   2  12   1      119.07      138.47     16.10 o 
   3  12   1     1438.96     1379.64     39.00 o 
   4  12   1        3.07       28.07     13.28 o 
   5  12   1       33.01       27.23     17.98 o 
   6  12   1       18.42       11.81     18.63 o 
   7  12   1      379.64      424.26     40.06 o 
   8  12   1     1052.76      968.35     62.86 o 
   0  13   1      468.06      541.50     67.07 o 
   1  13   1      774.16      729.63     52.06 o 
   2  13   1      378.63      344.65     46.30 o 
   3  13   1      104.22      101.52     16.39 o 
   4  13   1      111.59      101.89     17.73 o 
   5  13   1      281.73      287.22     26.24 o 
   6  13   1       16.06       13.60     14.59 o 
   7  13   1       99.06      172.60     29.38 o 
   3  14   1      275.43      264.85     27.43 o 
   4  14   1       35.64       52.51     29.32 o 
   5  14   1      226.60      271.23     24.76 o 
  -6 -13   2       40.34       34.67     33.44 o 
  -5 -13   2        8.81       -9.42     16.72 o 
  -4 -13   2       74.48       47.85     21.60 o 
  -3 -13   2       55.43       25.66     20.37 o 
  -2 -13   2       10.07        1.89     21.09 o 
  -1 -13   2       65.12       92.22     51.36 o 
  -7 -12   2        4.12      -17.34     20.50 o 
  -6 -12   2       46.88       43.13     32.18 o 
  -5 -12   2      200.99      157.11     21.63 o 
  -4 -12   2       19.30       13.85     18.76 o 
  -3 -12   2        1.99       -7.76     18.33 o 
  -2 -12   2      921.74     1019.69     46.31 o 
  -1 -12   2       64.55       86.12     22.85 o 
   0 -12   2      357.81      396.99     33.04 o 
   1 -12   2      250.03      303.23     31.05 o 
  -8 -11   2       31.70       25.99     26.05 o 
  -7 -11   2       32.06        5.16     24.16 o 
  -6 -11   2        3.31       24.86     29.35 o 
  -5 -11   2      340.22      339.00     24.99 o 
  -4 -11   2      959.18      886.35     58.73 o 
  -3 -11   2      100.46      109.97     21.65 o 
  -2 -11   2      527.32      585.52     49.11 o 
  -1 -11   2       59.67       81.96     21.84 o 
   0 -11   2       50.07      100.51     23.13 o 
   1 -11   2       14.29        3.61     18.13 o 
   2 -11   2        7.29        4.87     19.67 o 
   3 -11   2        3.69       -8.94     20.75 o 
  -9 -10   2       18.39      -12.41     27.19 o 
  -8 -10   2       65.68       21.70     27.09 o 
  -7 -10   2      634.67      643.52     50.11 o 
  -6 -10   2      232.83      201.45     23.53 o 
  -5 -10   2       34.77       22.93     14.75 o 
  -4 -10   2      416.05      426.69     26.67 o 
  -3 -10   2      896.97      952.94     40.39 o 
  -2 -10   2      497.28      549.46     23.36 o 
  -1 -10   2      146.10      190.20     23.57 o 
   0 -10   2       13.21       21.59     18.65 o 
   1 -10   2      343.03      408.52     38.67 o 
   2 -10   2      687.98      693.12     38.16 o 
   3 -10   2      155.56      179.58     26.31 o 
   4 -10   2      759.32      748.28     42.16 o 
  -9  -9   2      228.99      242.91     39.53 o 
  -8  -9   2       11.14        2.93     25.32 o 
  -7  -9   2       23.52       20.70     22.46 o 
  -6  -9   2      350.05      376.99     21.79 o 
  -5  -9   2      995.84      968.69     49.36 o 
  -4  -9   2       23.01       36.08     14.63 o 
  -3  -9   2      156.45      186.76     20.19 o 
  -2  -9   2       25.39       15.39      9.15 o 
  -1  -9   2      359.99      387.38     17.75 o 
   0  -9   2      141.77      187.60     37.35 o 
   1  -9   2      364.88      345.66     27.01 o 
   2  -9   2      325.83      321.19     27.45 o 
   3  -9   2        3.12        7.43     19.35 o 
   4  -9   2      795.84      752.96     39.61 o 
   5  -9   2        1.99       11.27     41.99 o 
 -10  -8   2       24.99       30.08     28.92 o 
  -9  -8   2        5.26      -14.21     23.76 o 
  -8  -8   2      139.08      184.45     33.01 o 
  -7  -8   2      441.66      413.42     40.16 o 
  -6  -8   2        0.84       -4.87      9.85 o 
  -5  -8   2      143.31      143.73     15.74 o 
  -4  -8   2      165.73      161.36     18.65 o 
  -3  -8   2     1008.54      897.49     33.46 o 
  -2  -8   2       25.76       20.82     13.45 o 
  -1  -8   2     2297.30     2346.18     47.84 o 
   0  -8   2      667.81      693.96     34.05 o 
   1  -8   2      111.03      117.21     19.02 o 
   2  -8   2      379.36      394.73     26.89 o 
   3  -8   2      795.80      736.25     38.13 o 
   4  -8   2      468.31      456.04     31.81 o 
   5  -8   2       34.57       53.11     21.86 o 
   6  -8   2      144.84      118.94     26.19 o 
 -10  -7   2       94.52       62.59     33.51 o 
  -9  -7   2       87.92       89.01     32.24 o 
  -8  -7   2        6.43       26.02     26.22 o 
  -7  -7   2      860.60      909.42     58.00 o 
  -6  -7   2      205.41      174.09     18.72 o 
  -5  -7   2     1247.09     1268.84     37.80 o 
  -4  -7   2       27.39       22.73      9.97 o 
  -3  -7   2      230.73      277.53     18.17 o 
  -2  -7   2       28.15       47.29     12.53 o 
  -1  -7   2     1947.91     1989.52     49.83 o 
   0  -7   2      338.44      347.08     14.85 o 
   1  -7   2      138.93      151.17     14.20 o 
   2  -7   2      237.51      247.12     14.80 o 
   3  -7   2      202.96      221.83     28.03 o 
   4  -7   2      197.91      198.85     23.48 o 
   5  -7   2      399.41      347.19     28.87 o 
   6  -7   2      165.65      181.48     24.93 o 
 -10  -6   2        1.59       12.94     29.18 o 
  -9  -6   2      270.20      249.57     37.27 o 
  -8  -6   2      128.24      141.85     30.95 o 
  -7  -6   2       38.20       25.12     23.63 o 
  -6  -6   2       99.84       77.47     21.50 o 
  -5  -6   2      207.74      234.31     18.02 o 
  -4  -6   2        3.99        6.08      8.30 o 
  -3  -6   2     1370.51     1389.79     38.81 o 
  -2  -6   2       10.68      -11.08     10.08 o 
  -1  -6   2     5039.61     4802.62    103.25 o 
   0  -6   2      574.43      569.68     17.25 o 
   1  -6   2     2829.66     2682.92     54.95 o 
   2  -6   2       36.05       50.87     13.83 o 
   3  -6   2     1267.29     1197.60     37.52 o 
   4  -6   2        0.60       24.04     10.09 o 
   5  -6   2      273.82      278.57     25.42 o 
   6  -6   2       12.73        2.12     18.52 o 
   7  -6   2        7.19        6.89     19.68 o 
 -10  -5   2      164.06      178.96     38.33 o 
  -9  -5   2       10.57       -4.36     24.26 o 
  -8  -5   2      358.26      316.02     38.30 o 
  -7  -5   2      226.23      167.74     27.92 o 
  -6  -5   2      256.63      215.59     26.29 o 
  -5  -5   2      880.71      874.94     53.91 o 
  -4  -5   2     2873.45     2812.06     63.05 o 
  -3  -5   2     2085.03     1934.33     47.68 o 
  -2  -5   2      550.87      685.76     25.06 o 
  -1  -5   2     3393.09     3324.38    220.22 o 
   0  -5   2      869.81      936.18     22.18 o 
   1  -5   2     2547.35     2603.89     48.46 o 
   2  -5   2      726.96      689.42     20.04 o 
   3  -5   2       27.90       28.00      8.34 o 
   4  -5   2     1044.35      994.56     28.07 o 
   5  -5   2      303.67      291.81     17.61 o 
   6  -5   2      270.61      305.78     41.16 o 
   7  -5   2      131.43      142.08     34.57 o 
   8  -5   2      163.88       98.63     38.00 o 
 -10  -4   2       52.62       78.96     33.38 o 
  -9  -4   2      247.70      191.23     36.57 o 
  -8  -4   2      201.41      192.33     32.18 o 
  -7  -4   2        7.96       11.71     19.80 o 
  -6  -4   2       18.13        9.60     12.47 o 
  -5  -4   2      726.62      744.95     29.48 o 
  -4  -4   2       17.07        0.81     11.76 o 
  -3  -4   2     2957.51     3124.64     66.75 o 
  -2  -4   2      103.52       88.88      9.12 o 
  -1  -4   2     1983.64     2112.29     48.85 o 
   0  -4   2       33.30       44.22      4.97 o 
   1  -4   2     2980.78     3028.05     70.92 o 
   2  -4   2     1263.58     1406.59     30.52 o 
   3  -4   2      179.53      163.67     16.55 o 
   4  -4   2       18.35        7.59      8.38 o 
   5  -4   2      768.47      760.52     28.99 o 
   6  -4   2       41.14       47.38     13.18 o 
   7  -4   2      745.00      735.78     29.57 o 
   8  -4   2      246.28      237.42     41.39 o 
 -10  -3   2       31.95       38.90     31.08 o 
  -9  -3   2        0.68       28.15     25.79 o 
  -8  -3   2      238.12      251.10     26.04 o 
  -7  -3   2      144.47      148.55     21.71 o 
  -6  -3   2     1882.67     1642.59     48.33 o 
  -5  -3   2      339.18      328.27     28.50 o 
  -4  -3   2      565.74      514.61     14.61 o 
  -3  -3   2     2814.68     2906.44     50.81 o 
  -2  -3   2      591.52      591.81     18.26 o 
  -1  -3   2     4096.25     4231.07     99.41 o 
   0  -3   2      608.85      618.69     14.08 o 
   1  -3   2     1958.97     2071.28     37.37 o 
   2  -3   2     2298.55     2265.70     48.34 o 
   3  -3   2      507.72      473.87     16.86 o 
   4  -3   2       19.14       17.38      8.26 o 
   5  -3   2      441.07      433.87     18.64 o 
   6  -3   2      488.45      509.77     22.79 o 
   7  -3   2      172.47      201.83     16.60 o 
   8  -3   2       17.52        5.29     31.91 o 
 -10  -2   2        6.12      -16.47     28.18 o 
  -9  -2   2        1.37      -26.13     18.69 o 
  -8  -2   2      668.97      574.52     32.83 o 
  -7  -2   2       26.79        2.28     14.03 o 
  -6  -2   2      461.41      403.72     23.48 o 
  -5  -2   2     1870.90     1928.76     51.21 o 
  -4  -2   2      934.73      865.41     28.59 o 
  -3  -2   2     2616.61     2816.09     48.49 o 
  -2  -2   2      489.49      378.89     10.89 o 
  -1  -2   2      433.29      478.11     11.89 o 
   0  -2   2      501.60      419.41     15.44 o 
   1  -2   2     1307.72     1390.70     21.60 o 
   2  -2   2     1325.39     1306.00     26.24 o 
   3  -2   2     1886.79     1908.05     39.53 o 
   4  -2   2       15.93       22.66      8.07 o 
   5  -2   2      382.02      404.97     18.01 o 
   6  -2   2      313.71      296.79     17.08 o 
   7  -2   2      173.70      213.59     16.57 o 
   8  -2   2        7.66       32.41     29.68 o 
   9  -2   2      644.63      617.66     58.86 o 
 -10  -1   2      481.42      482.34     35.98 o 
  -9  -1   2        4.69        2.72     19.64 o 
  -8  -1   2      126.64      113.79     21.99 o 
  -7  -1   2      107.31       97.77     18.17 o 
  -6  -1   2     1964.84     1884.36    104.42 o 
  -5  -1   2      623.68      645.31     27.50 o 
  -4  -1   2      233.21      238.83     21.98 o 
  -3  -1   2       52.77       64.43      8.74 o 
  -2  -1   2     3505.57     3569.71     58.48 o 
  -1  -1   2     2537.36     2778.65     45.68 o 
   0  -1   2      627.31      663.35     11.04 o 
   1  -1   2     4878.72     4900.28    106.33 o 
   2  -1   2     1989.74     1830.58     40.00 o 
   3  -1   2     7629.80     7974.43    127.79 o 
   4  -1   2      810.81      764.28     21.81 o 
   5  -1   2       27.47       30.00     12.86 o 
   6  -1   2      157.21      191.77     13.96 o 
   7  -1   2       29.64       45.32     10.60 o 
   8  -1   2      983.53     1008.62     67.52 o 
   9  -1   2       27.01       13.38     32.68 o 
 -10   0   2       64.53       57.13     23.77 o 
  -9   0   2       37.15       45.83     20.53 o 
  -8   0   2       92.81       70.02     45.39 o 
  -7   0   2      188.35      207.90     22.75 o 
  -6   0   2       37.49       36.48      6.07 o 
  -5   0   2      997.34     1035.68     34.45 o 
  -4   0   2     3817.05     3777.12     64.84 o 
  -3   0   2      163.21      181.39      7.69 o 
  -2   0   2     1023.55      983.24     54.44 o 
  -1   0   2      323.51      342.28      8.91 o 
   0   0   2       64.00       87.91      4.88 o 
   1   0   2     6548.37     7256.84    194.40 o 
   2   0   2      120.71      204.74     10.46 o 
   3   0   2      167.22      131.90     13.15 o 
   4   0   2      416.27      393.39     15.63 o 
   5   0   2       50.83       54.88      8.54 o 
   6   0   2      113.14      137.04     13.55 o 
   7   0   2      108.87       96.83     28.25 o 
   8   0   2     3175.36     3252.82    124.68 o 
   9   0   2      341.48      337.01     43.86 o 
  -9   1   2        9.46       28.05     20.01 o 
  -8   1   2       58.02       64.90     20.75 o 
  -7   1   2      313.29      302.92     49.81 o 
  -6   1   2     1500.40     1512.76     35.24 o 
  -5   1   2     1243.29     1227.29     28.11 o 
  -4   1   2     1067.72     1014.69     24.63 o 
  -3   1   2     3315.89     3365.67     57.59 o 
  -2   1   2      963.87      832.23     17.69 o 
   0   1   2      413.45      369.86      8.01 o 
   1   1   2      693.80      708.47     16.89 o 
   2   1   2      137.10      177.95      8.90 o 
   3   1   2     1312.69     1322.53     31.24 o 
   4   1   2     1667.45     1600.12     44.19 o 
   5   1   2        0.06        3.21      7.64 o 
   6   1   2     2253.19     2218.12    127.79 o 
   7   1   2       13.01       30.38     22.19 o 
   8   1   2     1449.62     1436.94     75.84 o 
   9   1   2        8.84       22.36     28.05 o 
  10   1   2       35.28        8.52     29.85 o 
  -9   2   2      635.27      668.83     38.94 o 
  -8   2   2      215.82      190.71     24.79 o 
  -7   2   2      137.40      141.91     21.00 o 
  -6   2   2      267.08      300.46     19.55 o 
  -5   2   2      845.21      880.58     24.16 o 
  -4   2   2       15.51       32.15      8.90 o 
  -3   2   2     2627.24     2692.10     48.49 o 
  -2   2   2      763.94      838.70     34.45 o 
  -1   2   2     2446.61     2666.63     44.45 o 
   0   2   2      640.60      573.40     15.73 o 
   1   2   2     6180.49     6758.14    128.15 o 
   2   2   2      768.00      898.33     21.92 o 
   3   2   2     1603.17     1624.55     36.23 o 
   4   2   2     3509.24     3417.80     70.99 o 
   5   2   2      354.11      312.25     17.30 o 
   6   2   2     2274.41     2479.13     56.37 o 
   7   2   2       15.65       -5.76     19.20 o 
   8   2   2      600.25      653.10     49.25 o 
   9   2   2      236.52      221.05     38.93 o 
  10   2   2      540.65      460.30     49.81 o 
  -9   3   2       16.56        8.18     43.77 o 
  -8   3   2       43.54       62.39     20.79 o 
  -7   3   2      474.02      475.87     29.99 o 
  -6   3   2      125.99      116.38     17.98 o 
  -5   3   2       94.17       62.61     12.83 o 
  -4   3   2       58.46       49.28      9.25 o 
  -3   3   2     1485.30     1459.58     31.61 o 
  -2   3   2     3541.46     3730.47     63.35 o 
  -1   3   2     5714.19     6002.11     95.87 o 
   0   3   2     4049.35     3665.31     75.18 o 
   1   3   2     1769.81     1577.79     49.01 o 
   2   3   2       26.76        1.99      4.40 o 
   3   3   2     4143.59     4182.78     83.41 o 
   4   3   2     1177.43     1261.24     30.87 o 
   5   3   2      834.54      853.66     24.10 o 
   6   3   2      858.68      875.21     31.79 o 
   7   3   2      598.53      550.34     41.13 o 
   8   3   2       23.17       18.83     24.89 o 
   9   3   2       94.73       77.13     30.68 o 
  10   3   2     1449.48     1447.39     80.96 o 
  -9   4   2       92.84      102.96     32.08 o 
  -8   4   2       58.90       86.28     22.36 o 
  -7   4   2     1138.12     1156.46     45.55 o 
  -6   4   2      139.04      123.21     19.13 o 
  -5   4   2      335.69      349.97     27.39 o 
  -4   4   2      226.85      252.57     16.23 o 
  -3   4   2     4363.56     4379.23     76.58 o 
  -2   4   2       61.27       87.95     13.51 o 
  -1   4   2      584.55      507.87     22.61 o 
   0   4   2     2647.66     2731.60     46.95 o 
   1   4   2       62.51       43.27      5.65 o 
   2   4   2      500.85      558.25     16.90 o 
   3   4   2     1155.87     1238.41     30.12 o 
   4   4   2       30.21       52.95      9.11 o 
   5   4   2      949.68      926.30     25.53 o 
   6   4   2      665.43      673.96     19.78 o 
   7   4   2       76.00       98.73     23.19 o 
   8   4   2      682.53      645.08     47.88 o 
   9   4   2      117.69      138.39     32.48 o 
  10   4   2     2097.03     2104.51    100.06 o 
  -8   5   2      124.90      134.26     49.95 o 
  -7   5   2       84.41       94.07     21.10 o 
  -6   5   2      186.96      234.28     23.48 o 
  -5   5   2       44.42       31.37     12.43 o 
  -4   5   2      415.86      406.92     38.80 o 
  -3   5   2      308.18      293.68     14.72 o 
  -2   5   2     1133.37     1242.09     30.24 o 
  -1   5   2     4266.04     4408.22     74.87 o 
   0   5   2      676.72      683.97     17.45 o 
   1   5   2     2109.06     2120.82     38.80 o 
   2   5   2        1.73        6.39      6.13 o 
   3   5   2    11483.06    11867.10    226.35 o 
   4   5   2      209.25      199.70     29.76 o 
   5   5   2      157.57      146.50     10.53 o 
   6   5   2      230.71      251.19     23.33 o 
   7   5   2      426.56      412.02     36.44 o 
   8   5   2      568.31      650.00     49.25 o 
   9   5   2      512.34      554.67     47.55 o 
  10   5   2      608.04      583.45     52.28 o 
  -8   6   2      322.86      366.46     34.94 o 
  -7   6   2        2.22       38.41     18.74 o 
  -6   6   2       45.57       49.11     19.08 o 
  -5   6   2     1173.27     1159.38     39.10 o 
  -4   6   2      488.48      493.09     20.99 o 
  -3   6   2      285.88      292.73     15.73 o 
  -2   6   2        6.43       10.91     10.24 o 
  -1   6   2     3985.62     3923.77     73.64 o 
   0   6   2      507.56      556.15     18.18 o 
   1   6   2     3771.02     3679.84     64.14 o 
   2   6   2      430.89      470.44     19.76 o 
   3   6   2     1104.88     1056.13     31.00 o 
   4   6   2     3040.06     3134.44     68.24 o 
   5   6   2       20.67       38.57     16.17 o 
   6   6   2        9.43        4.77     21.76 o 
   7   6   2      878.56      880.70     52.04 o 
   8   6   2      554.30      584.12     46.22 o 
   9   6   2     1973.06     2025.15     92.37 o 
  10   6   2        1.09       26.32     27.12 o 
  -7   7   2       69.43       66.14     20.82 o 
  -6   7   2      140.69      162.97     17.46 o 
  -5   7   2      389.54      381.79     28.83 o 
  -4   7   2      331.23      344.40     20.33 o 
  -3   7   2      107.07       92.09     13.23 o 
  -2   7   2      260.24      271.92     15.56 o 
  -1   7   2     2349.89     2431.25     48.31 o 
   0   7   2     1329.13     1348.48     50.48 o 
   1   7   2     2215.30     2178.29     43.17 o 
   2   7   2      264.18      234.47     15.43 o 
   3   7   2        7.12        7.82     10.03 o 
   4   7   2      829.97      907.29     28.58 o 
   5   7   2     1134.42     1150.89     33.66 o 
   6   7   2      451.53      459.29     20.00 o 
   7   7   2     2644.46     2744.20    101.86 o 
   8   7   2       32.65        3.39     21.70 o 
   9   7   2     1236.04     1117.53     67.08 o 
  10   7   2      446.23      501.26     49.78 o 
  -6   8   2      710.90      745.27     30.53 o 
  -5   8   2       25.04       34.98     15.26 o 
  -4   8   2      754.06      732.02     28.57 o 
  -3   8   2       71.26      103.51     32.29 o 
  -2   8   2        9.93       11.20     11.48 o 
  -1   8   2     1029.86     1067.90     36.25 o 
   0   8   2      257.78      250.71     27.03 o 
   1   8   2     1116.80     1060.54     39.71 o 
   2   8   2        6.31        2.56      8.28 o 
   3   8   2      215.13      230.80     16.25 o 
   4   8   2       34.59       20.39     10.24 o 
   5   8   2     3061.51     3048.60    143.52 o 
   6   8   2     1512.84     1472.05     56.57 o 
   7   8   2     2088.24     1970.01     80.63 o 
   8   8   2       61.87       44.59     23.83 o 
   9   8   2      246.41      250.60     35.31 o 
  10   8   2       81.63       75.67     31.98 o 
  -6   9   2       37.33       58.37     21.01 o 
  -5   9   2       37.24       61.83     19.55 o 
  -4   9   2      560.48      585.87     26.31 o 
  -3   9   2      606.04      573.57     25.67 o 
  -2   9   2      158.40      202.80     17.79 o 
  -1   9   2       81.61       86.93     13.06 o 
   0   9   2      670.88      674.04     24.33 o 
   1   9   2       44.87       47.63     10.60 o 
   2   9   2      806.85      813.44     36.55 o 
   3   9   2      348.19      347.01     43.67 o 
   4   9   2      123.67       90.81     21.70 o 
   5   9   2     3466.05     3454.26     97.46 o 
   6   9   2     2395.01     2394.01     59.98 o 
   7   9   2      149.20      135.90     27.02 o 
   8   9   2       20.88       27.19     23.49 o 
   9   9   2      345.46      355.02     40.63 o 
  10   9   2       31.99       30.38     26.85 o 
  -5  10   2        8.49       23.62     25.12 o 
  -4  10   2      448.62      433.16     31.16 o 
  -3  10   2        0.29       -6.69     14.68 o 
  -2  10   2      585.18      604.24     26.75 o 
  -1  10   2      310.94      333.31     19.68 o 
   0  10   2        4.30       -2.04     10.89 o 
   1  10   2       82.03       71.84     12.14 o 
   2  10   2      432.51      425.73     25.13 o 
   3  10   2     3280.02     3186.76     63.02 o 
   4  10   2      479.45      502.41     46.77 o 
   5  10   2       80.02       91.78     15.68 o 
   6  10   2      989.82     1039.13     35.96 o 
   7  10   2      281.94      312.72     34.34 o 
   8  10   2      124.20      181.92     31.48 o 
   9  10   2        2.35      -26.19     20.66 o 
  -4  11   2      172.87      128.88     35.11 o 
  -3  11   2       78.93      106.96     27.54 o 
  -2  11   2      278.08      315.52     21.79 o 
  -1  11   2       21.78       31.10     14.12 o 
   0  11   2      127.08      116.62     15.39 o 
   1  11   2      836.31      808.03     47.50 o 
   2  11   2      986.51     1016.71     31.30 o 
   3  11   2      450.80      479.60     23.25 o 
   4  11   2      494.28      554.93     29.84 o 
   5  11   2      144.31      106.42     17.64 o 
   6  11   2      402.78      426.17     24.98 o 
   7  11   2        1.55        8.78     19.00 o 
   8  11   2     1355.53     1203.78     66.68 o 
   9  11   2      156.18      222.75     36.30 o 
  -3  12   2        6.68       16.74     32.74 o 
  -2  12   2      248.98      216.82     44.12 o 
  -1  12   2       83.08       98.26     22.06 o 
   0  12   2       93.57      106.61     16.45 o 
   1  12   2      153.29      172.16     16.90 o 
   2  12   2      887.46      901.86     30.32 o 
   3  12   2      272.90      263.35     32.11 o 
   4  12   2      520.01      531.49     24.54 o 
   5  12   2       76.12       86.79     17.42 o 
   6  12   2       47.49       33.79     29.13 o 
   7  12   2        9.04       19.77     19.07 o 
   8  12   2     1413.44     1353.58     71.11 o 
  -2  13   2        1.89      -41.33     35.34 o 
  -1  13   2       57.31       25.26     33.77 o 
   0  13   2       58.96       71.51     36.44 o 
   1  13   2      831.15      827.36     60.96 o 
   2  13   2       13.86        4.70     11.85 o 
   3  13   2        1.90        0.20     13.00 o 
   4  13   2      238.81      252.83     25.34 o 
   5  13   2       59.69       74.65     16.81 o 
   6  13   2      170.30      161.19     20.69 o 
   7  13   2        1.17       13.24     18.43 o 
   0  14   2      743.83      707.47     65.02 o 
   1  14   2       71.67       56.80     35.07 o 
   2  14   2        4.84       25.95     35.34 o 
   3  14   2       95.51       54.40     19.06 o 
   4  14   2      212.15      255.91     40.58 o 
   5  14   2      198.63      221.62     18.97 o 
   6  14   2       62.07       59.23     22.03 o 
  -4 -13   3       10.46        0.11     20.02 o 
  -3 -13   3       21.59       17.65     24.82 o 
  -2 -13   3       26.11       35.15     23.07 o 
  -7 -12   3      152.80      100.63     29.42 o 
  -6 -12   3        0.35      -52.11     28.02 o 
  -5 -12   3       28.36       41.44     18.73 o 
  -4 -12   3      251.71      223.35     26.30 o 
  -3 -12   3      989.25      995.20     46.95 o 
  -2 -12   3       42.18       66.13     23.02 o 
  -1 -12   3       83.19      114.63     25.95 o 
   0 -12   3        4.87        9.60     30.48 o 
   1 -12   3       68.17       62.87     23.22 o 
  -8 -11   3        1.12      -16.87     24.86 o 
  -7 -11   3      192.84      160.16     31.61 o 
  -6 -11   3       83.95      149.44     38.00 o 
  -5 -11   3      194.36      223.48     38.57 o 
  -4 -11   3       63.26       67.10     20.16 o 
  -3 -11   3      231.18      252.73     26.58 o 
  -2 -11   3        1.22        3.97     28.95 o 
  -1 -11   3       77.76       95.35     22.28 o 
   0 -11   3       48.01       38.32     20.63 o 
   1 -11   3      139.86      161.58     26.21 o 
   2 -11   3       34.45       42.91     22.71 o 
  -8 -10   3      354.52      468.79     47.92 o 
  -7 -10   3       13.39       12.28     25.22 o 
  -6 -10   3      391.56      395.21     43.13 o 
  -5 -10   3       68.22       80.08     18.21 o 
  -4 -10   3      109.19      105.42     19.34 o 
  -3 -10   3      147.99      171.85     23.01 o 
  -2 -10   3       72.28       90.51     22.01 o 
  -1 -10   3        3.76       48.00     25.46 o 
   0 -10   3      107.04      108.51     28.50 o 
   1 -10   3      466.43      491.22     32.60 o 
   2 -10   3      144.95      137.45     39.78 o 
   3 -10   3      345.23      341.58     31.82 o 
  -9  -9   3       29.19        5.16     28.58 o 
  -8  -9   3       61.19       56.93     29.32 o 
  -7  -9   3      181.63      225.51     36.20 o 
  -6  -9   3       41.88       52.56     17.95 o 
  -5  -9   3      791.15      829.76     34.81 o 
  -4  -9   3       20.58       41.74     15.86 o 
  -3  -9   3       16.13       10.95     15.64 o 
  -2  -9   3       79.96       95.35     11.59 o 
  -1  -9   3      639.32      691.04     49.66 o 
   0  -9   3      882.29      826.70     43.19 o 
   1  -9   3       33.53       42.13     19.26 o 
   2  -9   3      187.89      193.13     24.85 o 
   3  -9   3      397.46      388.73     31.40 o 
   4  -9   3       53.40       60.78     25.22 o 
  -9  -8   3      102.23       62.66     31.35 o 
  -8  -8   3      466.27      534.84     47.62 o 
  -7  -8   3        1.68        3.09     24.16 o 
  -6  -8   3      521.63      511.40     42.64 o 
  -5  -8   3        4.75      -24.07     12.33 o 
  -4  -8   3      238.26      228.41     19.72 o 
  -3  -8   3      252.17      257.30     20.15 o 
  -2  -8   3     1468.51     1422.10     82.69 o 
  -1  -8   3       18.61       28.88      8.02 o 
   0  -8   3       81.08       78.87     19.30 o 
   1  -8   3      183.55      192.49     21.40 o 
   2  -8   3       44.55       28.21     18.43 o 
   3  -8   3     1444.63     1330.06     65.15 o 
   4  -8   3       55.52       36.38     20.70 o 
   5  -8   3      123.43      162.81     26.39 o 
 -10  -7   3       61.56       79.06     33.04 o 
  -9  -7   3      153.05      224.01     37.87 o 
  -8  -7   3      235.90      262.01     38.30 o 
  -7  -7   3       16.87       28.72     26.19 o 
  -6  -7   3      123.58      138.69     14.06 o 
  -5  -7   3       87.21       81.33     14.67 o 
  -4  -7   3       59.21       58.79     12.74 o 
  -3  -7   3      642.98      684.95     28.73 o 
  -2  -7   3      213.64      205.83     18.01 o 
  -1  -7   3        8.37       25.03      6.93 o 
   0  -7   3      451.26      383.90     14.66 o 
   1  -7   3     1564.76     1455.81     62.62 o 
   2  -7   3       40.21       42.96     16.66 o 
   3  -7   3      316.20      293.33     34.22 o 
   4  -7   3      822.26      784.82     74.67 o 
   5  -7   3      116.28       96.87     40.45 o 
   6  -7   3      164.24      201.72     27.09 o 
 -10  -6   3      233.52      254.52     40.70 o 
  -9  -6   3      108.16       75.37     29.68 o 
  -8  -6   3      439.29      425.23     42.66 o 
  -7  -6   3       19.15       22.99     23.86 o 
  -6  -6   3       85.20      130.77     25.26 o 
  -5  -6   3       32.25       18.68     10.91 o 
  -4  -6   3     1790.85     1781.57     95.20 o 
  -3  -6   3      129.56      137.31     13.63 o 
  -2  -6   3       58.03       39.42     24.87 o 
  -1  -6   3      180.14      196.68     16.79 o 
   0  -6   3     1300.31     1194.91     44.58 o 
   1  -6   3      407.16      462.08     32.41 o 
   2  -6   3     1275.94     1237.55     36.45 o 
   3  -6   3       38.55       27.14     16.36 o 
   4  -6   3      182.03      199.63     44.47 o 
   5  -6   3      118.75      122.14     30.56 o 
   6  -6   3      317.25      266.11     27.23 o 
   7  -6   3       28.41      -10.35     32.49 o 
 -10  -5   3      325.68      302.41     44.42 o 
  -9  -5   3      183.25      174.00     34.31 o 
  -8  -5   3      161.10      196.92     32.01 o 
  -7  -5   3       14.71       11.21     21.16 o 
  -6  -5   3      940.99      888.66     49.65 o 
  -5  -5   3      525.53      557.21     53.76 o 
  -4  -5   3       77.35      103.18     11.01 o 
  -3  -5   3      853.33      846.29     28.51 o 
  -2  -5   3      174.81      144.92     19.90 o 
  -1  -5   3       31.69       38.67     12.48 o 
   0  -5   3      697.84      580.93     27.05 o 
   1  -5   3       62.96       63.15     13.76 o 
   2  -5   3        6.43       12.47      5.60 o 
   3  -5   3      560.99      591.56     25.26 o 
   4  -5   3      162.91      211.32     13.65 o 
   5  -5   3       43.87       59.61     18.26 o 
   6  -5   3      203.01      219.93     25.18 o 
   7  -5   3      179.20      155.86     23.98 o 
 -10  -4   3      112.01      111.67     33.38 o 
  -9  -4   3      376.22      376.08     42.93 o 
  -8  -4   3       23.71       43.67     18.79 o 
  -7  -4   3       99.78      111.02     49.00 o 
  -6  -4   3       65.77       73.99     15.61 o 
  -5  -4   3     1139.34     1104.26     25.44 o 
  -4  -4   3      178.69      155.00     25.48 o 
  -3  -4   3        8.52       25.28      9.97 o 
  -2  -4   3     1776.29     1621.54     40.76 o 
  -1  -4   3     2027.65     2044.10     97.63 o 
   0  -4   3     1767.37     1747.87     44.63 o 
   1  -4   3      718.64      766.20     29.66 o 
   2  -4   3     1349.98     1259.81     38.66 o 
   3  -4   3       71.14       76.92      9.42 o 
   4  -4   3      407.70      393.49     16.93 o 
   5  -4   3      192.45      209.39     15.08 o 
   6  -4   3     1136.19     1151.01     33.87 o 
   7  -4   3       95.14       89.54     20.89 o 
   8  -4   3      108.50       62.49     34.84 o 
 -10  -3   3        8.26       39.53     31.18 o 
  -9  -3   3       10.38       25.89     19.40 o 
  -8  -3   3       77.98       90.09     21.72 o 
  -7  -3   3     1434.68     1380.14     47.10 o 
  -6  -3   3      565.96      568.73     27.37 o 
  -5  -3   3       50.21       69.71      6.33 o 
  -4  -3   3      819.79      731.87     24.08 o 
  -3  -3   3       28.16        5.60      6.42 o 
  -2  -3   3     3098.35     3308.30     57.00 o 
  -1  -3   3      710.26      623.80     21.12 o 
   0  -3   3     4848.63     5257.31    106.89 o 
   1  -3   3     4355.56     4453.06     93.58 o 
   2  -3   3       95.46       73.29      8.44 o 
   3  -3   3      585.89      596.07     17.87 o 
   4  -3   3      445.28      408.67     16.80 o 
   5  -3   3       33.31       28.25      9.77 o 
   6  -3   3      234.77      266.33     23.42 o 
   7  -3   3       90.24       94.28     20.04 o 
   8  -3   3        3.21       41.59     32.31 o 
 -10  -2   3      139.14      118.03     31.33 o 
  -9  -2   3      611.35      602.36     36.10 o 
  -8  -2   3       40.08       39.20     19.57 o 
  -7  -2   3       97.42       87.37     18.43 o 
  -6  -2   3      207.50      213.63     19.20 o 
  -5  -2   3        6.40       19.39     11.27 o 
  -4  -2   3      956.28      947.18     27.41 o 
  -3  -2   3      473.74      480.72     19.18 o 
  -2  -2   3     6780.81     7424.65    118.25 o 
  -1  -2   3     1090.36     1017.21     20.80 o 
   0  -2   3     1721.04     1614.16     38.13 o 
   1  -2   3     3599.31     3624.27    106.81 o 
   2  -2   3     1391.02     1319.41     35.42 o 
   3  -2   3     1128.70     1169.21     27.14 o 
   4  -2   3     2781.76     2698.45     51.54 o 
   5  -2   3       45.27       38.11      9.94 o 
   6  -2   3       43.26        7.19     14.14 o 
   7  -2   3      149.28      201.78     19.89 o 
   8  -2   3       29.77       11.51     28.85 o 
   9  -2   3       48.01       15.94     35.31 o 
 -10  -1   3       60.54       55.88     23.24 o 
  -9  -1   3       35.95       34.58     20.39 o 
  -8  -1   3      173.11      184.80     23.78 o 
  -7  -1   3      242.94      234.27     22.19 o 
  -6  -1   3       71.13       77.12     15.64 o 
  -5  -1   3        9.68       -8.11     11.02 o 
  -4  -1   3       10.07       14.78      5.19 o 
  -3  -1   3     1008.54      905.40     22.90 o 
  -2  -1   3       58.29       80.30      6.10 o 
  -1  -1   3     3863.79     3941.50     64.34 o 
   0  -1   3      996.22     1027.11     34.73 o 
   1  -1   3      252.11      350.68      9.73 o 
   2  -1   3      895.48      911.26     25.93 o 
   3  -1   3     4993.86     5101.22    104.81 o 
   4  -1   3        1.31       -8.86      9.38 o 
   5  -1   3       46.26       59.08     12.14 o 
   6  -1   3      640.29      669.61     29.00 o 
   7  -1   3      452.20      479.15     24.94 o 
   8  -1   3      275.81      255.09     39.86 o 
   9  -1   3      715.87      726.27     61.19 o 
 -10   0   3      199.02      190.94     27.91 o 
  -9   0   3        6.19       -5.96     41.03 o 
  -8   0   3       44.58       38.51     26.44 o 
  -7   0   3        3.75       -1.26     16.40 o 
  -6   0   3      227.62      257.55     20.87 o 
  -5   0   3     1039.88      971.81     23.36 o 
  -4   0   3       61.14       70.47     13.25 o 
  -3   0   3      400.81      327.46     18.28 o 
  -2   0   3        0.40       -2.96      5.17 o 
  -1   0   3     3912.89     4163.34     67.40 o 
   0   0   3       69.02       64.71     13.98 o 
   1   0   3    10886.58    10962.19    207.74 o 
   2   0   3      685.74      698.99     20.70 o 
   3   0   3     2486.57     2660.50     58.43 o 
   4   0   3     2109.98     2234.17     74.32 o 
   5   0   3      443.29      468.48     21.39 o 
   6   0   3      381.28      416.70     24.17 o 
   7   0   3      429.46      473.56     25.64 o 
   8   0   3      101.52       67.32     30.65 o 
   9   0   3      319.26      244.71     41.26 o 
  -9   1   3       36.29       21.11     19.95 o 
  -8   1   3       32.40       46.09     20.16 o 
  -7   1   3      755.38      772.07     53.02 o 
  -6   1   3     1468.76     1386.29     31.75 o 
  -5   1   3       46.08       43.17      7.88 o 
  -4   1   3     1924.03     1982.01     39.22 o 
  -3   1   3       12.56       12.56      8.44 o 
  -2   1   3     1241.61     1275.08     27.87 o 
  -1   1   3      901.37     1170.41     76.45 o 
   0   1   3        7.96        3.72      5.01 o 
   1   1   3      146.26      149.05     21.21 o 
   2   1   3       23.30       17.64      5.43 o 
   3   1   3      773.94      736.17     22.00 o 
   4   1   3       10.17        5.95     10.01 o 
   5   1   3     1616.36     1611.73     41.59 o 
   6   1   3      525.99      516.17     22.54 o 
   7   1   3     1276.50     1289.99     67.38 o 
   8   1   3      369.44      328.96     39.73 o 
   9   1   3      503.10      561.82     53.81 o 
  10   1   3       12.40        9.48     30.58 o 
  -9   2   3        3.28      -12.26     18.47 o 
  -8   2   3      170.61      169.08     24.86 o 
  -7   2   3        1.11        4.67     17.91 o 
  -6   2   3       92.08       75.26     10.49 o 
  -5   2   3      154.59      154.93     11.60 o 
  -4   2   3      718.73      715.13     26.18 o 
  -3   2   3       22.12       54.14      7.00 o 
  -2   2   3     3260.87     3562.52     59.94 o 
  -1   2   3     5526.89     5689.51    109.44 o 
   0   2   3     4410.37     4481.42     72.51 o 
   1   2   3     9024.78     9161.98    173.06 o 
   2   2   3     1014.42      927.43     23.20 o 
   3   2   3       31.72       33.96      6.59 o 
   4   2   3      722.81      739.57     24.03 o 
   5   2   3    10150.05    10505.09    204.09 o 
   6   2   3      402.75      396.42     18.27 o 
   7   2   3      320.83      277.62     34.24 o 
   8   2   3      159.45      182.25     34.74 o 
   9   2   3      103.30      117.26     33.51 o 
  10   2   3       26.28        5.39     30.38 o 
  -9   3   3      268.91      289.55     30.88 o 
  -8   3   3      513.70      590.59     35.70 o 
  -7   3   3       37.07       38.78     18.68 o 
  -6   3   3      419.29      401.07     18.55 o 
  -5   3   3       20.41       31.32      9.57 o 
  -4   3   3      710.81      606.23     20.10 o 
  -3   3   3      111.02       97.71     18.00 o 
  -2   3   3     6786.05     7079.64    113.90 o 
  -1   3   3      618.28      616.65     14.58 o 
   0   3   3     2743.79     2570.71    127.26 o 
   1   3   3     1358.93     1556.10     44.49 o 
   2   3   3      227.50      199.85     10.18 o 
   3   3   3     5751.32     6152.73    120.48 o 
   4   3   3      198.55      161.75     18.28 o 
   5   3   3     1583.27     1710.47     41.66 o 
   6   3   3     1015.56      991.88     39.35 o 
   7   3   3      162.25      160.39     28.18 o 
   8   3   3       13.73       -8.05     22.86 o 
   9   3   3        4.09      -21.26     24.89 o 
  10   3   3      198.17      134.70     36.20 o 
  -9   4   3       20.92        9.15     21.86 o 
  -8   4   3       95.09      134.13     51.16 o 
  -7   4   3      130.60      171.47     24.06 o 
  -6   4   3      168.32      172.60     15.48 o 
  -5   4   3        4.64       -0.39      9.56 o 
  -4   4   3     1172.32     1155.77     33.35 o 
  -3   4   3        2.16        9.36      9.24 o 
  -2   4   3     1532.55     1549.06     31.92 o 
  -1   4   3      730.02      807.14     18.76 o 
   0   4   3       20.60        4.09      3.70 o 
   1   4   3     1110.51     1224.66     23.71 o 
   2   4   3      119.54      120.82     10.35 o 
   3   4   3     2898.70     3012.90     63.18 o 
   4   4   3      627.72      700.95     23.61 o 
   5   4   3      972.00     1011.39     39.23 o 
   6   4   3     1378.35     1461.19     37.47 o 
   7   4   3      926.69      885.16     50.81 o 
   8   4   3        1.90        9.22     24.32 o 
   9   4   3       54.15       71.91     29.38 o 
  10   4   3      517.38      571.18     54.64 o 
  -8   5   3      300.44      356.48     30.32 o 
  -7   5   3      360.36      384.29     33.41 o 
  -6   5   3      291.98      320.07     21.55 o 
  -5   5   3       15.57       24.08     11.83 o 
  -4   5   3      654.59      670.91     25.72 o 
  -3   5   3      294.27      294.03     14.80 o 
  -2   5   3     1390.45     1325.62     36.77 o 
  -1   5   3     1208.97     1286.58     27.54 o 
   0   5   3       14.20       16.08      5.66 o 
   1   5   3     6452.65     6590.46    106.23 o 
   2   5   3    10748.28    11187.86    213.13 o 
   3   5   3      398.48      424.19     23.53 o 
   4   5   3     2015.42     1967.95     46.39 o 
   5   5   3      134.13      164.06     15.42 o 
   6   5   3      688.43      663.37     22.25 o 
   7   5   3        5.40      -10.08     19.13 o 
   8   5   3      266.08      304.64     37.77 o 
   9   5   3       78.14       40.13     27.09 o 
  10   5   3       96.50      135.90     36.37 o 
  -8   6   3        9.78       -5.32     19.80 o 
  -7   6   3      104.26      140.43     23.54 o 
  -6   6   3      952.76      970.86     32.43 o 
  -5   6   3       21.98       18.46     12.96 o 
  -4   6   3      273.11      293.91     18.07 o 
  -3   6   3      947.55      949.94     26.88 o 
  -2   6   3      240.16      200.41     18.13 o 
  -1   6   3      626.34      680.10     20.63 o 
   0   6   3     5247.99     5246.49     87.98 o 
   1   6   3      215.95      191.54     12.12 o 
   2   6   3     2712.28     2778.71     60.55 o 
   3   6   3       77.10       76.51     11.36 o 
   4   6   3       54.85       57.83      9.89 o 
   5   6   3        0.06       -5.30      8.16 o 
   6   6   3       22.57       22.91     11.20 o 
   7   6   3      503.55      448.59     38.03 o 
   8   6   3      565.18      535.84     45.06 o 
   9   6   3      518.38      519.33     47.42 o 
  10   6   3      254.18      248.57     40.56 o 
  -7   7   3        9.08        3.88     18.61 o 
  -6   7   3       31.04       31.08     14.73 o 
  -5   7   3     1724.47     1638.84     42.45 o 
  -4   7   3       58.58       66.32     14.06 o 
  -3   7   3        5.06       -5.48     12.33 o 
  -2   7   3     1343.07     1298.76     42.41 o 
  -1   7   3       29.01       23.62     17.99 o 
   0   7   3     3467.49     3530.21     63.36 o 
   1   7   3       13.73       14.87      7.61 o 
   2   7   3      485.72      496.44     20.75 o 
   3   7   3       10.12       15.06      8.34 o 
   4   7   3       67.40       68.34     10.45 o 
   5   7   3       22.64       31.01      9.99 o 
   6   7   3      172.06      223.27     15.26 o 
   7   7   3        0.59       -9.32     19.57 o 
   8   7   3     2020.77     1911.51     82.89 o 
   9   7   3      116.59      111.94     30.65 o 
  10   7   3        4.25       13.54     25.42 o 
  -6   8   3      283.46      239.18     25.32 o 
  -5   8   3      159.00      166.16     18.11 o 
  -4   8   3       56.80       43.05     14.92 o 
  -3   8   3      159.14      152.22     16.38 o 
  -2   8   3     1468.11     1444.72     36.17 o 
  -1   8   3      167.01      183.28     17.49 o 
   0   8   3      496.61      483.60     28.51 o 
   1   8   3     2665.33     2663.97     80.05 o 
   2   8   3       22.93       12.43      7.99 o 
   3   8   3      312.23      269.30     25.19 o 
   4   8   3      187.44      188.45     21.85 o 
   5   8   3      285.59      311.19     43.87 o 
   6   8   3      533.78      465.18     22.53 o 
   7   8   3      280.52      234.69     30.41 o 
   8   8   3      303.18      319.71     34.97 o 
   9   8   3       23.08       42.99     26.92 o 
  10   8   3       51.39       64.45     29.18 o 
  -6   9   3       37.87       42.42     17.52 o 
  -5   9   3       57.51       36.14     18.41 o 
  -4   9   3      378.29      332.85     21.77 o 
  -3   9   3      820.18      850.58     35.45 o 
  -2   9   3      280.85      282.29     18.95 o 
  -1   9   3      992.30      990.17     29.18 o 
   0   9   3       91.90      101.46     11.88 o 
   1   9   3     3037.72     2941.21     57.22 o 
   2   9   3      148.58      135.23     12.01 o 
   3   9   3       56.85       63.70     12.98 o 
   4   9   3      792.20      770.66     56.04 o 
   5   9   3        6.55       -5.23     10.48 o 
   6   9   3        9.81       24.59     12.68 o 
   7   9   3        7.50       16.21     20.83 o 
   8   9   3       48.72       30.45     23.83 o 
   9   9   3        5.41       11.58     23.86 o 
  10   9   3      330.20      332.56     43.56 o 
  -5  10   3       24.24       14.63     20.86 o 
  -4  10   3        1.58        1.55     15.13 o 
  -3  10   3      940.60      960.63     34.03 o 
  -2  10   3       37.58       35.16     15.03 o 
  -1  10   3      163.16      169.44     18.57 o 
   0  10   3       79.78       86.62     13.29 o 
   1  10   3       15.74        8.71     10.06 o 
   2  10   3       10.82        2.75      9.74 o 
   3  10   3       37.84       36.67     17.47 o 
   4  10   3      534.45      549.28     43.26 o 
   5  10   3       28.24       39.77     13.67 o 
   6  10   3      102.45      100.49     15.44 o 
   7  10   3      143.29      162.92     26.95 o 
   8  10   3       29.75       61.13     24.02 o 
   9  10   3      453.77      521.10     46.25 o 
  -4  11   3       15.22      -12.58     31.71 o 
  -3  11   3      877.00      958.04     44.00 o 
  -2  11   3        6.34        7.11     12.35 o 
  -1  11   3       25.08       19.54     12.63 o 
   0  11   3       17.90       18.65     12.44 o 
   1  11   3      518.19      503.86     22.35 o 
   2  11   3      148.80      132.43     23.83 o 
   3  11   3     1522.77     1527.83     55.12 o 
   4  11   3       17.26       17.48     12.90 o 
   5  11   3      322.48      376.95     24.05 o 
   6  11   3       27.73       32.06     14.27 o 
   7  11   3      259.88      310.00     32.81 o 
   8  11   3       61.05       69.45     25.19 o 
   9  11   3       71.33      144.22     31.48 o 
  -3  12   3        3.53       -3.99     31.71 o 
  -2  12   3      459.15      416.94     50.55 o 
  -1  12   3       64.48       65.55     23.06 o 
   0  12   3        1.53        6.59     18.23 o 
   1  12   3       16.81        7.06     10.33 o 
   2  12   3       40.11       22.65     11.16 o 
   3  12   3      604.73      580.72     24.87 o 
   4  12   3      107.35       79.41     18.32 o 
   5  12   3        3.56        6.22     14.21 o 
   6  12   3      102.35      117.09     17.86 o 
   7  12   3      430.52      459.70     38.63 o 
   8  12   3      488.56      501.30     42.93 o 
  -2  13   3       25.65      -27.65     36.00 o 
  -1  13   3       35.23      -18.83     31.31 o 
   0  13   3       14.07       -8.95     18.07 o 
   1  13   3      276.25      335.56     37.32 o 
   2  13   3        3.70        0.07     17.95 o 
   3  13   3      239.45      239.78     49.01 o 
   4  13   3       40.48       33.64     12.54 o 
   5  13   3      660.79      731.77     28.91 o 
   6  13   3       42.07       57.95     16.85 o 
   7  13   3      236.33      283.74     32.41 o 
   0  14   3      265.19      223.38     47.15 o 
   1  14   3        2.41      -28.12     32.54 o 
   2  14   3        1.78      -28.70     14.35 o 
   3  14   3       66.22      103.69     25.95 o 
   4  14   3      301.05      272.21     46.59 o 
   5  14   3      300.95      235.38     25.73 o 
   6  14   3      254.71      215.53     37.40 o 
  -6 -12   4      186.83      216.72     43.92 o 
  -5 -12   4       43.32       25.27     21.70 o 
  -4 -12   4      812.14      701.12     52.01 o 
  -3 -12   4       12.48       16.33     21.30 o 
  -2 -12   4      201.00      223.12     29.07 o 
  -1 -12   4      195.53      185.40     48.63 o 
   0 -12   4      537.87      633.49    137.28 o 
  -7 -11   4      393.78      347.83     39.50 o 
  -6 -11   4      374.64      418.67     49.68 o 
  -5 -11   4      335.55      297.33     26.43 o 
  -4 -11   4      368.42      388.47     68.71 o 
  -3 -11   4        3.95        9.61     19.46 o 
  -2 -11   4      337.14      346.56     30.47 o 
  -1 -11   4       56.93       94.42     24.13 o 
   0 -11   4       87.87      120.27     24.75 o 
   1 -11   4       76.26       62.88     23.56 o 
   2 -11   4        7.76       15.25     22.68 o 
  -8 -10   4      351.25      364.23     43.62 o 
  -7 -10   4      436.91      430.15     44.66 o 
  -6 -10   4      514.41      475.77     48.32 o 
  -5 -10   4       13.80       22.02     16.30 o 
  -4 -10   4      331.18      344.20     26.96 o 
  -3 -10   4        4.23       -4.00     17.70 o 
  -2 -10   4      611.15      592.98     33.98 o 
  -1 -10   4       50.75       65.48     20.65 o 
   0 -10   4       13.23       35.25     20.29 o 
   1 -10   4      337.34      364.23     31.10 o 
   2 -10   4      512.76      453.17     34.00 o 
   3 -10   4        5.84       10.75     21.95 o 
  -9  -9   4      524.22      490.61     51.28 o 
  -8  -9   4      377.01      321.41     42.93 o 
  -7  -9   4      405.91      365.07     41.06 o 
  -6  -9   4      105.64       70.34     32.44 o 
  -5  -9   4      286.70      319.13     67.15 o 
  -4  -9   4      425.88      394.73     26.92 o 
  -3  -9   4     1242.22     1094.31     42.67 o 
  -2  -9   4       65.93       67.21     19.46 o 
  -1  -9   4      739.96      617.22     33.71 o 
   0  -9   4       92.58      118.62     22.03 o 
   1  -9   4       58.95       57.24     36.24 o 
   2  -9   4      427.28      386.18     30.74 o 
   3  -9   4       14.72       10.55     19.99 o 
   4  -9   4       90.71       94.51     46.50 o 
  -9  -8   4      326.00      344.60     45.95 o 
  -8  -8   4       13.47        8.45     25.72 o 
  -7  -8   4      803.59      629.17     49.81 o 
  -6  -8   4      112.24      130.97     33.87 o 
  -5  -8   4     1672.83     1602.54     49.26 o 
  -4  -8   4      388.97      435.55     26.38 o 
  -3  -8   4      416.91      381.15     24.66 o 
  -2  -8   4       35.35       27.19     15.06 o 
  -1  -8   4      139.99      127.44     18.98 o 
   0  -8   4      254.93      230.93     23.07 o 
   1  -8   4       18.68        2.98     16.95 o 
   2  -8   4       10.77        0.04     28.15 o 
   3  -8   4       50.04       60.32     23.63 o 
   4  -8   4        4.18        0.37     18.98 o 
   5  -8   4        1.28      -13.17     21.31 o 
  -9  -7   4      331.90      417.97     47.52 o 
  -8  -7   4        7.88       21.46     27.42 o 
  -7  -7   4      861.62      909.32     58.86 o 
  -5  -7   4      854.75      824.57     31.82 o 
  -4  -7   4       25.67       -1.21     11.73 o 
  -3  -7   4      212.85      228.84     18.87 o 
  -2  -7   4       93.67       88.10     15.72 o 
  -1  -7   4      906.71      945.35     41.91 o 
   0  -7   4        9.59       27.61     14.99 o 
   1  -7   4      472.26      481.47     27.27 o 
   2  -7   4      232.69      193.36     22.54 o 
   3  -7   4     1159.79     1027.50     59.16 o 
   4  -7   4       41.05        7.44     40.01 o 
   5  -7   4       58.26       65.54     22.67 o 
   6  -7   4        8.94       10.06     21.33 o 
 -10  -6   4      173.34      247.87     41.49 o 
  -9  -6   4      277.82      241.05     39.86 o 
  -8  -6   4        6.64        8.49     23.99 o 
  -6  -6   4      405.19      415.65     38.30 o 
  -5  -6   4     1636.95     1686.26     66.55 o 
  -4  -6   4      203.00      187.89     15.78 o 
  -3  -6   4      860.60      917.40     32.04 o 
  -2  -6   4      317.63      328.97     20.52 o 
  -1  -6   4      863.64      741.26     19.69 o 
   0  -6   4       55.63       52.57     13.49 o 
   1  -6   4      362.01      331.61     21.80 o 
   2  -6   4       17.72       17.90     14.34 o 
   3  -6   4      166.37      136.47     21.41 o 
   4  -6   4        0.55       -1.12     18.68 o 
   5  -6   4        4.84       18.32     19.40 o 
   6  -6   4       13.86       18.01     20.02 o 
 -10  -5   4      183.44      129.87     37.57 o 
  -9  -5   4      332.99      378.01     42.49 o 
  -8  -5   4      504.35      363.54     39.90 o 
  -7  -5   4      661.66      689.27     49.35 o 
  -6  -5   4      170.13      180.09     27.39 o 
  -5  -5   4       58.28       66.85     10.65 o 
  -4  -5   4      518.82      525.06     22.24 o 
  -3  -5   4     1600.99     1593.35     44.74 o 
  -2  -5   4      877.01      914.52     31.29 o 
  -1  -5   4      347.25      302.12     19.04 o 
   0  -5   4       97.06       66.76     13.69 o 
   1  -5   4      392.58      379.54     21.82 o 
   2  -5   4        0.96        6.20     16.06 o 
   3  -5   4      115.19      118.80     17.91 o 
   4  -5   4      118.76      150.56     34.54 o 
   5  -5   4     1662.12     1646.31     53.99 o 
   6  -5   4        5.62        2.93     18.13 o 
   7  -5   4      202.33      189.57     26.79 o 
 -10  -4   4      307.92      348.33     46.25 o 
  -9  -4   4      207.69      194.75     28.20 o 
  -8  -4   4      685.57      637.31     35.05 o 
  -7  -4   4       13.25      -18.44     14.50 o 
  -6  -4   4     1102.25      938.76     36.72 o 
  -5  -4   4     1477.52     1497.81     32.89 o 
  -4  -4   4      494.75      486.87     17.34 o 
  -3  -4   4      485.90      451.42     17.36 o 
  -2  -4   4      256.23      270.59     17.46 o 
  -1  -4   4      691.08      630.86     25.94 o 
   0  -4   4      628.45      635.47     28.29 o 
   1  -4   4       42.44       60.57     13.23 o 
   2  -4   4      507.01      471.98     33.54 o 
   3  -4   4      139.04      142.96     17.02 o 
   4  -4   4        2.21       -5.82     13.56 o 
   5  -4   4     1303.07     1286.31     61.89 o 
   6  -4   4        0.32       10.91     17.67 o 
   7  -4   4       27.42        7.78     24.34 o 
   8  -4   4        9.92       33.84     37.27 o 
 -10  -3   4      663.72      662.10     40.54 o 
  -9  -3   4        4.01       23.43     20.14 o 
  -8  -3   4      708.26      611.83     34.41 o 
  -7  -3   4       73.69       70.41     17.72 o 
  -6  -3   4      576.62      566.84     28.08 o 
  -5  -3   4      339.74      315.84     20.59 o 
  -4  -3   4      142.86      119.74      9.45 o 
  -3  -3   4     1698.24     1658.12     34.70 o 
  -2  -3   4      887.23      850.53     20.82 o 
  -1  -3   4       72.60       53.85      6.47 o 
   0  -3   4      102.27       85.96     19.90 o 
   1  -3   4      418.48      545.90     29.95 o 
   2  -3   4      912.65      847.60     30.63 o 
   3  -3   4     2916.84     2793.79     67.21 o 
   4  -3   4      170.59      173.72     27.87 o 
   5  -3   4       17.67       17.86     21.01 o 
   6  -3   4        1.02       18.58     16.60 o 
   7  -3   4      557.56      536.52     32.06 o 
   8  -3   4       31.03       23.69     32.21 o 
 -10  -2   4      707.27      688.83     40.87 o 
  -9  -2   4        2.40       24.04     19.87 o 
  -8  -2   4     1340.25     1300.15     53.36 o 
  -7  -2   4      101.77       89.61     19.30 o 
  -6  -2   4     1270.91     1204.80     64.50 o 
  -5  -2   4      201.51      164.46     12.06 o 
  -4  -2   4     1647.90     1526.08     32.20 o 
  -3  -2   4      330.38      415.81     20.11 o 
  -2  -2   4     1039.48     1010.06     22.52 o 
  -1  -2   4      891.68     1097.09     23.16 o 
   0  -2   4      107.26       72.71      6.44 o 
   1  -2   4     1293.50     1268.17     39.28 o 
   2  -2   4     1204.76     1124.25     34.00 o 
   3  -2   4      107.27       94.56     13.41 o 
   4  -2   4        3.79        2.77     10.98 o 
   5  -2   4      933.29      896.45     34.73 o 
   6  -2   4      185.37      178.74     20.45 o 
   7  -2   4       69.52       90.28     19.25 o 
   8  -2   4      263.18      294.39     45.42 o 
 -10  -1   4      491.55      432.92     42.74 o 
  -9  -1   4        7.74       -4.61     18.16 o 
  -8  -1   4      187.58      220.02     25.61 o 
  -7  -1   4       36.05       20.95     31.71 o 
  -6  -1   4      243.99      229.57     30.65 o 
  -5  -1   4      139.81      143.32      9.94 o 
  -4  -1   4      727.36      610.63     30.15 o 
  -3  -1   4        0.64       -5.39      9.82 o 
  -2  -1   4     2000.40     1852.90     36.17 o 
  -1  -1   4       32.54       44.37      5.83 o 
   0  -1   4      731.03      627.45     15.20 o 
   1  -1   4      597.55      674.82     22.00 o 
   2  -1   4     1338.66     1283.20     34.87 o 
   3  -1   4       22.79       19.07     12.27 o 
   4  -1   4      219.34      180.85     15.20 o 
   5  -1   4        9.06       12.99     12.28 o 
   6  -1   4      184.32      193.79     19.59 o 
   7  -1   4      285.23      306.59     22.75 o 
   8  -1   4      255.05      247.97     41.49 o 
   9  -1   4      515.39      399.71     51.08 o 
 -10   0   4      108.27      110.28     25.97 o 
  -9   0   4      324.01      281.56     29.79 o 
  -8   0   4      552.02      586.28     35.48 o 
  -7   0   4      324.45      331.45     36.04 o 
  -6   0   4     2322.88     2156.65     43.41 o 
  -5   0   4     1912.78     1816.15     36.76 o 
  -4   0   4     2582.85     2409.50     45.42 o 
  -3   0   4      590.26      618.55     16.86 o 
  -2   0   4       59.34       54.75      9.13 o 
  -1   0   4      138.39      156.33     14.36 o 
   0   0   4     4564.43     4919.93     79.57 o 
   1   0   4      636.19      594.41     17.87 o 
   3   0   4     1066.21     1185.71     33.23 o 
   4   0   4     1776.26     1649.40     43.61 o 
   5   0   4       81.32       85.24     13.21 o 
   6   0   4      463.17      465.66     24.55 o 
   7   0   4       46.35       42.38     13.29 o 
   8   0   4      358.43      322.94     41.76 o 
   9   0   4      517.37      493.64     53.21 o 
  -9   1   4      827.60      799.90     42.82 o 
  -8   1   4      702.38      764.22     39.99 o 
  -7   1   4      121.72      133.60     31.05 o 
  -6   1   4      825.12      862.02     24.44 o 
  -5   1   4      297.03      294.09     13.17 o 
  -4   1   4        3.74        3.87      7.33 o 
  -3   1   4     1390.08     1558.81     31.35 o 
  -2   1   4     1777.63     1538.30     29.81 o 
  -1   1   4     1219.55     1297.14     34.87 o 
   0   1   4     1030.28     1139.86     30.35 o 
   1   1   4      222.66      234.00     17.19 o 
   2   1   4     1278.26     1188.15     30.16 o 
   3   1   4      631.88      676.30     50.51 o 
   4   1   4      928.92      788.31     27.68 o 
   5   1   4       40.55       43.56     10.72 o 
   6   1   4      603.07      575.99     24.92 o 
   7   1   4     1263.28     1221.50     43.09 o 
   8   1   4      511.81      492.35     46.65 o 
   9   1   4      282.65      260.71     41.63 o 
  -9   2   4      565.70      569.83     37.17 o 
  -8   2   4      331.72      329.98     30.68 o 
  -7   2   4      213.06      248.69     24.94 o 
  -6   2   4       39.30       21.49     15.02 o 
  -5   2   4      558.44      528.20     18.68 o 
  -4   2   4       21.26       31.15      7.97 o 
  -3   2   4     1243.52     1219.37     27.02 o 
  -2   2   4     1001.09     1003.19     21.87 o 
  -1   2   4      349.35      363.47     10.94 o 
   0   2   4     4392.23     4711.64     75.98 o 
   1   2   4     2253.91     2232.99     39.00 o 
   2   2   4     1863.11     1748.44     39.50 o 
   3   2   4      143.31      165.39     13.21 o 
   4   2   4      383.37      347.24     18.33 o 
   5   2   4      210.73      226.01     14.82 o 
   6   2   4     1461.08     1474.41     41.04 o 
   7   2   4       44.41       62.29     24.66 o 
   8   2   4        4.55       18.07     28.08 o 
   9   2   4       25.17       42.29     29.62 o 
  10   2   4      352.59      397.54     49.65 o 
  -9   3   4      504.69      484.57     36.01 o 
  -8   3   4        5.82       28.68     23.03 o 
  -7   3   4      357.32      336.98     26.90 o 
  -6   3   4       13.57       12.11     13.82 o 
  -5   3   4      963.57      956.56     26.46 o 
  -4   3   4     1289.81     1280.88     30.26 o 
  -3   3   4     1660.13     1568.37     33.63 o 
  -2   3   4      420.74      409.26     13.55 o 
  -1   3   4        5.43        5.27      3.96 o 
   0   3   4        2.34       -0.94      5.82 o 
   1   3   4        3.59        7.59      5.02 o 
   2   3   4      246.09      302.19     12.52 o 
   3   3   4       24.58        6.48      8.27 o 
   4   3   4       10.61        9.53     10.42 o 
   5   3   4      514.40      481.88     20.08 o 
   6   3   4      832.67      836.50     38.27 o 
   7   3   4        2.69      -21.83     18.47 o 
   8   3   4      930.39      949.35     61.46 o 
   9   3   4        0.80        5.19     25.89 o 
  10   3   4       71.01       77.83     35.70 o 
  -8   4   4      517.65      534.42     34.82 o 
  -7   4   4      756.36      765.83     38.54 o 
  -6   4   4      252.95      243.32     17.08 o 
  -5   4   4      407.38      400.11     18.48 o 
  -4   4   4       58.25       55.48     10.09 o 
  -3   4   4      256.31      232.97     13.03 o 
  -2   4   4      272.42      259.00     12.53 o 
  -1   4   4      115.31      186.24      9.93 o 
   0   4   4        0.60        0.38      9.90 o 
   1   4   4     4068.18     3975.29     56.07 o 
   2   4   4      137.91      152.03      8.86 o 
   3   4   4      675.31      650.60     20.50 o 
   4   4   4     5168.37     5509.98    111.61 o 
   5   4   4     1177.50     1225.81     34.06 o 
   6   4   4      510.50      545.38     21.74 o 
   7   4   4      276.43      286.00     33.11 o 
   8   4   4       51.31       22.36     24.99 o 
   9   4   4       21.95       22.53     26.55 o 
  10   4   4       15.10        9.75     30.71 o 
  -8   5   4       12.95       18.61     20.17 o 
  -7   5   4      516.70      571.44     34.21 o 
  -6   5   4      237.52      285.65     18.98 o 
  -5   5   4      389.26      431.07     20.59 o 
  -4   5   4      202.42      169.73     13.65 o 
  -3   5   4      865.65      854.70     23.97 o 
  -2   5   4     1337.52     1326.43     30.10 o 
  -1   5   4      122.42       89.72      8.22 o 
   0   5   4        1.07        7.26      4.24 o 
   1   5   4       73.67       55.87      4.66 o 
   2   5   4     1540.36     1693.83     38.50 o 
   3   5   4     1284.56     1202.11     32.03 o 
   4   5   4      265.03      306.78     15.63 o 
   5   5   4      178.95      211.28     13.80 o 
   6   5   4        2.96       -3.64     12.74 o 
   7   5   4     1624.05     1587.34     71.74 o 
   8   5   4       31.19       22.69     23.76 o 
   9   5   4       22.01       23.89     27.85 o 
  10   5   4       19.84       29.38     29.91 o 
  -8   6   4      105.84       99.08     24.67 o 
  -7   6   4      331.99      363.87     35.99 o 
  -6   6   4      236.97      227.56     18.71 o 
  -5   6   4      172.88      172.67     16.49 o 
  -4   6   4       17.65       11.53     11.44 o 
  -3   6   4      287.35      319.92     21.23 o 
  -2   6   4       51.68       40.81      9.26 o 
  -1   6   4      499.89      419.46     16.46 o 
   0   6   4      446.53      490.17     16.18 o 
   1   6   4      654.40      565.57     16.16 o 
   2   6   4       72.69       90.55      9.39 o 
   3   6   4     1107.38     1025.28     33.06 o 
   4   6   4      217.00      239.73     14.06 o 
   5   6   4     1357.58     1387.12     48.15 o 
   6   6   4      271.05      294.57     35.11 o 
   7   6   4     1168.83     1285.93     63.22 o 
   8   6   4        0.26       13.14     21.60 o 
   9   6   4      167.66      174.53     34.34 o 
  10   6   4      242.33      313.02     43.92 o 
  -7   7   4      127.49      148.94     24.12 o 
  -6   7   4      496.48      497.00     32.85 o 
  -5   7   4      353.47      346.21     21.60 o 
  -4   7   4       79.52      100.51     15.18 o 
  -3   7   4      133.11      122.68     14.05 o 
  -2   7   4      230.42      194.96     13.55 o 
  -1   7   4       35.22       66.17      9.51 o 
   0   7   4       22.90       14.29      6.99 o 
   1   7   4       78.69       56.09      7.80 o 
   2   7   4       82.13      107.65      8.84 o 
   3   7   4      319.57      288.63     15.64 o 
   4   7   4      626.94      579.05     29.68 o 
   5   7   4      657.39      675.20     25.56 o 
   6   7   4       98.34      115.92     13.23 o 
   7   7   4      433.48      502.43     38.27 o 
   8   7   4        1.98       -6.02     22.06 o 
   9   7   4      478.80      474.11     45.59 o 
  10   7   4        2.91      -18.24     23.76 o 
  -6   8   4       43.52       41.34     28.02 o 
  -5   8   4        7.32       10.58     14.95 o 
  -4   8   4      137.37      147.74     16.84 o 
  -3   8   4       25.76        7.32     12.55 o 
  -2   8   4       19.98       24.81     11.21 o 
  -1   8   4     1731.19     1806.61     58.74 o 
   0   8   4      508.61      488.33     17.68 o 
   1   8   4        9.06       16.19      7.45 o 
   2   8   4      186.02      221.23     13.02 o 
   3   8   4     2179.72     2214.18     53.02 o 
   4   8   4      576.05      575.75     32.86 o 
   5   8   4      464.54      443.52     21.39 o 
   6   8   4        1.41       23.60     11.68 o 
   7   8   4      351.98      318.91     33.24 o 
   8   8   4       40.36       57.63     25.32 o 
   9   8   4      310.36      360.91     40.86 o 
  10   8   4       27.99       19.50     26.12 o 
  -6   9   4       76.44       94.28     50.58 o 
  -5   9   4        1.55        2.92     16.49 o 
  -4   9   4      496.23      583.84     37.15 o 
  -3   9   4      147.93      143.45     17.17 o 
  -2   9   4       53.22       67.12     16.30 o 
  -1   9   4        5.55        7.69     10.53 o 
   0   9   4      477.91      476.15     23.52 o 
   1   9   4      165.09      147.76     11.68 o 
   2   9   4      314.29      306.78     15.24 o 
   3   9   4       69.24       64.34     10.87 o 
   4   9   4      334.91      346.19     19.26 o 
   5   9   4      295.38      275.40     18.67 o 
   6   9   4        7.11        1.63     15.82 o 
   7   9   4      257.07      285.17     31.74 o 
   8   9   4      324.92      348.36     36.50 o 
   9   9   4       10.11       17.00     24.89 o 
  -5  10   4        1.06       25.70     21.51 o 
  -4  10   4       58.97       60.84     22.19 o 
  -3  10   4        7.56       16.64     13.49 o 
  -2  10   4      245.70      258.35     28.86 o 
  -1  10   4      310.66      305.99     17.81 o 
   0  10   4      825.15      852.32     27.03 o 
   1  10   4      150.29      141.96     12.71 o 
   2  10   4      810.95      792.70     36.28 o 
   3  10   4        8.65       -9.24     13.34 o 
   4  10   4       87.37      116.94     14.76 o 
   5  10   4      389.83      403.98     47.57 o 
   6  10   4      425.81      443.21     26.70 o 
   7  10   4       10.95       27.15     19.53 o 
   8  10   4        3.89       -5.79     20.10 o 
   9  10   4      274.27      327.93     38.87 o 
  -4  11   4      474.96      486.09     85.32 o 
  -3  11   4       15.17       -5.48     41.33 o 
  -2  11   4      364.49      359.22     69.30 o 
  -1  11   4       10.12        5.57     18.25 o 
   0  11   4      168.34      158.99     24.61 o 
   1  11   4        3.89       18.47      9.76 o 
   2  11   4      205.96      220.76     15.13 o 
   3  11   4      170.79      157.72     14.48 o 
   4  11   4      311.14      344.76     22.21 o 
   5  11   4       25.46       32.10     13.84 o 
   6  11   4      643.57      695.44     31.27 o 
   7  11   4        2.06      -11.45     15.87 o 
   8  11   4       37.77       79.40     24.76 o 
   9  11   4       75.54       34.17     25.92 o 
  -3  12   4      105.35      155.80     39.20 o 
  -2  12   4      234.96      281.71     29.34 o 
  -1  12   4      196.32      211.27     29.25 o 
   0  12   4       17.74       19.44     32.49 o 
   1  12   4      297.46      285.25     35.85 o 
   2  12   4      612.83      550.08     32.06 o 
   3  12   4      215.04      191.78     22.78 o 
   4  12   4      778.55      817.03     28.77 o 
   5  12   4       27.29       21.42     14.25 o 
   6  12   4      111.74      146.60     18.69 o 
   7  12   4       80.81       72.84     22.06 o 
   8  12   4      132.55      163.15     27.95 o 
  -2  13   4       14.61       13.41     37.14 o 
  -1  13   4      511.36      577.63     48.88 o 
   0  13   4      142.76      177.68     25.10 o 
   1  13   4       14.63       24.83     22.09 o 
   2  13   4     1271.34     1237.25     47.91 o 
   3  13   4      155.60      172.62     22.37 o 
   4  13   4       38.61       44.30     18.33 o 
   5  13   4       45.63       55.87     22.86 o 
   6  13   4      357.97      461.83     42.76 o 
   7  13   4        4.28      -14.44     14.87 o 
   0  14   4      184.19      217.79     47.28 o 
   1  14   4       20.98       34.06     29.27 o 
   2  14   4       43.92       50.96     19.26 o 
   3  14   4       97.03       86.24     20.15 o 
   4  14   4       94.14      100.28     21.91 o 
   5  14   4      225.38      226.54     26.18 o 
   6  14   4      248.20      253.26     26.37 o 
   3  15   4       99.55      137.24     23.60 o 
  -5 -12   5       94.70       74.95     23.05 o 
  -4 -12   5       32.97       48.88     22.67 o 
  -3 -12   5      335.76      341.66     32.94 o 
  -2 -12   5      543.70      510.10     38.26 o 
  -6 -11   5        7.51       37.44     34.71 o 
  -5 -11   5      317.54      290.87     27.22 o 
  -4 -11   5      145.88      133.48     24.33 o 
  -3 -11   5      514.75      550.09     36.30 o 
  -2 -11   5      125.43      141.42     25.40 o 
  -1 -11   5      682.74      720.03     40.35 o 
   0 -11   5      142.37      149.21     27.53 o 
   1 -11   5      503.31      502.93     37.64 o 
  -7 -10   5       56.55       57.47     26.69 o 
  -6 -10   5      173.64      163.38     40.10 o 
  -5 -10   5       73.70       71.79     19.43 o 
  -4 -10   5      166.87      182.26     24.70 o 
  -3 -10   5      647.84      621.40     35.43 o 
  -2 -10   5      176.59      169.84     51.34 o 
  -1 -10   5     1234.85     1180.18     50.02 o 
   0 -10   5       27.51       43.62     21.69 o 
   1 -10   5      434.03      424.83     50.40 o 
   2 -10   5       14.34       -2.22     22.61 o 
  -8  -9   5      544.54      615.36     54.67 o 
  -7  -9   5        5.24       -3.96     23.49 o 
  -6  -9   5      115.80      148.41     36.14 o 
  -5  -9   5      446.34      419.08     27.18 o 
  -4  -9   5      457.20      426.39     31.96 o 
  -3  -9   5      860.05      763.61     37.08 o 
  -2  -9   5     1108.53     1040.18     44.13 o 
  -1  -9   5      161.81      148.65     23.42 o 
   0  -9   5       91.20       86.76     22.38 o 
   1  -9   5      730.47      679.85     84.99 o 
   2  -9   5      263.88      245.26     28.61 o 
   3  -9   5      294.13      308.45     31.62 o 
   4  -9   5       10.82        8.42     24.16 o 
  -9  -8   5       14.86       50.78     30.71 o 
  -8  -8   5      188.27      242.01     40.66 o 
  -7  -8   5        3.34       31.18     27.55 o 
  -6  -8   5      784.87      813.62     58.86 o 
  -5  -8   5      675.70      623.79     30.80 o 
  -4  -8   5      276.14      251.89     23.26 o 
  -3  -8   5       78.74       68.84     18.18 o 
  -2  -8   5     1577.26     1536.44     77.62 o 
  -1  -8   5      266.76      279.78     25.18 o 
   0  -8   5       40.39       60.45     19.75 o 
   1  -8   5      829.63      768.55     38.35 o 
   2  -8   5      645.65      628.56     67.78 o 
   3  -8   5      219.25      214.45     26.99 o 
   4  -8   5        3.18       -8.88     20.40 o 
  -9  -7   5       65.71       86.18     32.54 o 
  -8  -7   5      256.22      349.79     44.59 o 
  -7  -7   5       56.16       15.14     25.06 o 
  -6  -7   5     2112.61     2014.34     90.34 o 
  -5  -7   5       40.44       70.73     16.52 o 
  -4  -7   5     2477.10     2379.11     63.21 o 
  -3  -7   5        5.87       -9.64     13.17 o 
  -2  -7   5      117.09      130.47     18.34 o 
  -1  -7   5      164.21      154.10     21.55 o 
   0  -7   5     1660.80     1598.27     51.78 o 
   1  -7   5      504.46      433.32     41.48 o 
   2  -7   5       42.16       31.03     19.17 o 
   3  -7   5      130.35      168.69     24.62 o 
   4  -7   5      238.75      259.64     31.23 o 
   5  -7   5       22.02        5.76     20.98 o 
  -9  -6   5       93.47      131.80     35.51 o 
  -8  -6   5      620.90      562.79     48.95 o 
  -7  -6   5       41.98       16.80     25.36 o 
  -6  -6   5     1580.72     1511.98     73.24 o 
  -5  -6   5       31.75       42.03     12.95 o 
  -4  -6   5      214.34      217.44     26.84 o 
  -3  -6   5      148.29      147.44     31.55 o 
  -2  -6   5     2031.64     1983.06     54.55 o 
  -1  -6   5        6.81       15.00      4.60 o 
   0  -6   5     2282.74     2235.86     60.80 o 
   1  -6   5       45.15       23.38     15.37 o 
   2  -6   5      226.06      213.49     21.91 o 
   3  -6   5        7.78       -5.74     18.10 o 
   4  -6   5      891.81      867.75     54.49 o 
   5  -6   5       23.95       42.92     21.68 o 
   6  -6   5       20.81       12.93     21.64 o 
 -10  -5   5      514.99      492.05     52.51 o 
  -9  -5   5       45.45       24.89     27.69 o 
  -8  -5   5      766.70      677.72     51.48 o 
  -7  -5   5      214.76      206.43     24.61 o 
  -6  -5   5      675.70      639.72     33.59 o 
  -5  -5   5     2299.00     2278.64     47.43 o 
  -4  -5   5     1737.06     1695.46     46.20 o 
  -3  -5   5     1076.28     1041.05     34.09 o 
  -2  -5   5     2773.72     2698.24     65.58 o 
  -1  -5   5       88.69      100.24     14.57 o 
   0  -5   5      735.27      664.60     28.28 o 
   1  -5   5        1.06      -16.60     11.54 o 
   2  -5   5      390.80      440.72     25.86 o 
   3  -5   5      150.42      125.12     19.74 o 
   4  -5   5      279.26      315.01     44.41 o 
   5  -5   5       60.05       61.97     26.42 o 
   6  -5   5      272.12      258.51     27.72 o 
   7  -5   5       31.72       64.97     22.34 o 
 -10  -4   5       53.73       14.08     30.75 o 
  -9  -4   5      313.52      264.33     27.80 o 
  -8  -4   5      488.58      437.94     33.23 o 
  -7  -4   5      750.20      712.02     37.72 o 
  -6  -4   5       19.96       28.46     15.68 o 
  -5  -4   5      164.98      173.63     12.10 o 
  -4  -4   5     3800.68     3965.03     73.45 o 
  -3  -4   5      167.13      181.84     11.83 o 
  -2  -4   5     1006.85      951.50     31.69 o 
  -1  -4   5      142.18      153.47     15.43 o 
   0  -4   5      622.76      565.81     24.94 o 
   1  -4   5      430.99      370.93     21.01 o 
   2  -4   5      403.20      369.23     22.65 o 
   3  -4   5      387.52      395.85     24.86 o 
   4  -4   5      928.75      915.70     37.27 o 
   5  -4   5      100.06      101.95     20.59 o 
   6  -4   5      333.18      354.71     44.54 o 
   7  -4   5        0.25       14.94     26.95 o 
 -10  -3   5      386.72      325.90     31.60 o 
  -9  -3   5      476.87      464.23     33.13 o 
  -8  -3   5        0.44        8.88     18.00 o 
  -7  -3   5       93.78      105.58     29.68 o 
  -6  -3   5      927.98      804.67     33.77 o 
  -5  -3   5     1001.66      982.62     25.45 o 
  -4  -3   5      402.31      385.38     15.52 o 
  -3  -3   5     2118.67     2176.67     43.09 o 
  -2  -3   5      612.24      571.11     19.29 o 
  -1  -3   5     1851.21     1916.94     38.01 o 
   0  -3   5      666.74      698.22     27.79 o 
   1  -3   5     4668.14     4540.25    106.73 o 
   2  -3   5     2850.37     2772.31     67.06 o 
   3  -3   5      240.07      253.19     19.12 o 
   4  -3   5      366.97      372.96     24.27 o 
   5  -3   5       74.15       66.77     18.05 o 
   6  -3   5      129.66      146.32     21.68 o 
   7  -3   5       44.50       45.14     20.51 o 
   8  -3   5       23.13       72.97     35.01 o 
 -10  -2   5       17.34       17.07     22.46 o 
  -9  -2   5      181.72      228.00     27.82 o 
  -8  -2   5        3.24      -14.28     17.01 o 
  -7  -2   5      392.60      381.13     34.42 o 
  -6  -2   5        6.23      -10.17     13.06 o 
  -5  -2   5     1303.30     1349.00     31.92 o 
  -4  -2   5       74.26       80.48      8.82 o 
  -3  -2   5     4388.27     4377.63     75.58 o 
  -2  -2   5      220.93      249.81     18.11 o 
  -1  -2   5     3576.83     3439.94     59.82 o 
   0  -2   5      933.06      886.14     20.09 o 
   1  -2   5      128.34       82.27     13.22 o 
   2  -2   5       60.10       34.52     12.68 o 
   3  -2   5       87.51       59.76     12.86 o 
   4  -2   5       58.80       42.04     13.53 o 
   5  -2   5      187.96      124.89     22.83 o 
   6  -2   5        2.51       -0.70     16.20 o 
   7  -2   5      701.22      676.68     34.98 o 
   8  -2   5       56.36       73.07     36.57 o 
 -10  -1   5      217.48      199.71     47.37 o 
  -9  -1   5       95.47       78.31     23.68 o 
  -8  -1   5       94.93      103.24     22.23 o 
  -7  -1   5      844.63      834.30     41.71 o 
  -6  -1   5      310.07      291.23     22.16 o 
  -5  -1   5     1311.64     1274.36     30.67 o 
  -4  -1   5       30.33       19.65     12.09 o 
  -3  -1   5     1445.22     1446.92     31.07 o 
  -2  -1   5      482.34      465.37     16.23 o 
  -1  -1   5     2588.75     2631.25     46.97 o 
   0  -1   5     1609.65     1643.63     31.81 o 
   1  -1   5     1353.02     1340.76     51.10 o 
   2  -1   5      428.88      418.05     20.99 o 
   3  -1   5     1967.52     1805.55     47.56 o 
   4  -1   5        3.10        7.15     10.87 o 
   5  -1   5      810.95      857.92     33.28 o 
   6  -1   5       65.33       77.71     18.04 o 
   7  -1   5     1346.58     1307.47     46.94 o 
   8  -1   5       63.79       63.72     32.51 o 
   9  -1   5        9.45      -35.04     32.68 o 
  -9   0   5      362.77      382.86     49.35 o 
  -8   0   5      349.52      372.55     30.72 o 
  -7   0   5      933.20      890.58     39.70 o 
  -6   0   5       31.50       34.50      7.80 o 
  -5   0   5      916.41      915.12     23.54 o 
  -4   0   5        1.36       10.36      8.27 o 
  -3   0   5     4335.02     4253.25     72.93 o 
  -2   0   5      153.52      175.63     10.60 o 
  -1   0   5     3847.06     4077.93     68.34 o 
   0   0   5     1794.76     1969.44     36.47 o 
   1   0   5     2979.83     2909.88     51.03 o 
   2   0   5      609.94      657.59     22.94 o 
   3   0   5       37.26       -0.91     11.52 o 
   4   0   5        0.61       -3.57     10.41 o 
   5   0   5      734.65      664.70     27.77 o 
   6   0   5       23.75       17.46     14.28 o 
   7   0   5       18.52        5.93     13.41 o 
   8   0   5      166.26      166.68     35.94 o 
   9   0   5       16.99       36.74     31.71 o 
  -9   1   5      238.54      263.38     28.39 o 
  -8   1   5      182.08      147.95     23.71 o 
  -7   1   5      280.05      306.49     26.64 o 
  -6   1   5      779.76      784.74     23.53 o 
  -5   1   5      633.14      619.99     23.83 o 
  -4   1   5      718.47      671.63     19.59 o 
  -3   1   5      155.31      135.80     11.22 o 
  -2   1   5     2937.24     2971.41     60.66 o 
  -1   1   5     5489.46     5703.09     92.55 o 
   0   1   5      223.06      240.87     16.32 o 
   1   1   5      556.77      535.07     14.99 o 
   2   1   5     1045.11     1136.66     47.43 o 
   3   1   5     2085.90     1963.57     48.33 o 
   4   1   5      405.67      431.98     21.09 o 
   5   1   5      245.48      214.67     16.16 o 
   6   1   5       57.61       70.26     14.29 o 
   7   1   5      243.63      280.86     19.78 o 
   8   1   5       62.34       97.73     33.64 o 
   9   1   5      381.65      487.29     50.75 o 
  -9   2   5        9.73        5.29     20.18 o 
  -8   2   5     1288.86     1269.14     51.64 o 
  -7   2   5      381.43      376.18     28.86 o 
  -6   2   5      466.11      480.97     19.60 o 
  -5   2   5       23.98       26.09      8.72 o 
  -4   2   5     3479.75     3557.47     68.48 o 
  -3   2   5     2634.88     2869.47     70.91 o 
  -2   2   5      693.27      711.86     18.42 o 
  -1   2   5      961.39      965.95     21.01 o 
   0   2   5      586.11      549.24     13.85 o 
   1   2   5     1501.26     1446.24     57.42 o 
   2   2   5      153.80      133.84      9.94 o 
   3   2   5      206.10      151.60     21.91 o 
   4   2   5      584.74      606.13     33.82 o 
   5   2   5      147.31       80.20     22.74 o 
   6   2   5       12.57        4.71     11.45 o 
   7   2   5      197.33      252.74     22.21 o 
   8   2   5        0.16        1.16     26.29 o 
   9   2   5      340.99      409.16     46.79 o 
  -9   3   5        3.26        5.10     22.21 o 
  -8   3   5       92.12       97.95     23.27 o 
  -7   3   5       14.96       14.15     18.47 o 
  -6   3   5      840.19      842.01     27.08 o 
  -5   3   5      182.41      190.01     17.43 o 
  -4   3   5     1974.69     2019.10     44.31 o 
  -3   3   5      312.88      298.32     14.14 o 
  -2   3   5     2845.19     2862.95     51.35 o 
  -1   3   5     1261.54     1236.43     24.95 o 
   0   3   5     1194.53     1186.24     19.24 o 
   1   3   5     1640.97     1530.39     29.21 o 
   2   3   5     5612.02     5612.32    110.91 o 
   3   3   5       34.49       23.71      8.43 o 
   4   3   5      109.90       83.20     11.90 o 
   5   3   5      107.26       88.81     11.75 o 
   6   3   5        2.07        9.07     10.60 o 
   7   3   5      383.76      361.46     31.36 o 
   8   3   5        4.95       -7.02     23.69 o 
   9   3   5        3.08       34.07     30.18 o 
  10   3   5        0.35      -47.92     26.05 o 
  -8   4   5      945.44      908.26     48.98 o 
  -7   4   5      247.96      239.20     25.69 o 
  -6   4   5     2723.66     2712.20     57.19 o 
  -5   4   5        0.00       -1.72      9.76 o 
  -4   4   5     5502.91     5639.80     97.59 o 
  -3   4   5      197.76      209.20     12.46 o 
  -2   4   5      664.22      615.84     19.06 o 
  -1   4   5      522.28      555.06     22.87 o 
   0   4   5     2290.61     2002.38    115.77 o 
   1   4   5     1311.96     1473.52     35.50 o 
   2   4   5       73.17       51.05      6.49 o 
   3   4   5      422.85      382.03     20.51 o 
   4   4   5      768.45      820.40     26.81 o 
   5   4   5      335.37      294.25     32.59 o 
   6   4   5      598.55      591.48     26.20 o 
   7   4   5        2.20        2.06     20.66 o 
   8   4   5       54.65       57.77     28.62 o 
   9   4   5      264.11      197.72     36.97 o 
  10   4   5      248.93      217.72     40.43 o 
  -8   5   5      218.91      221.09     27.59 o 
  -7   5   5      384.23      375.45     47.38 o 
  -6   5   5     1189.19     1212.09     58.08 o 
  -5   5   5       10.77        3.16     12.05 o 
  -4   5   5       92.07       94.52     13.34 o 
  -3   5   5       72.04       67.04      9.95 o 
  -2   5   5     1007.34      940.84     31.53 o 
  -1   5   5       18.25       19.79      6.76 o 
   0   5   5     2879.10     2789.41     91.77 o 
   1   5   5      199.28      190.71     13.74 o 
   2   5   5     1307.27     1195.22     29.69 o 
   3   5   5      126.20      118.06     16.62 o 
   4   5   5     2151.77     2075.42     49.12 o 
   5   5   5      126.77      117.04     16.67 o 
   6   5   5      118.46      123.30     31.35 o 
   7   5   5       75.52       81.53     23.46 o 
   8   5   5      450.52      513.94     44.82 o 
   9   5   5      102.10      129.28     34.01 o 
  10   5   5        3.04       11.61     27.55 o 
  -8   6   5      437.27      342.30     32.28 o 
  -7   6   5      593.46      582.93     35.68 o 
  -6   6   5      748.64      743.13     28.90 o 
  -5   6   5      341.31      342.72     19.75 o 
  -4   6   5     1298.11     1268.13     33.98 o 
  -3   6   5      873.74      819.09     25.14 o 
  -2   6   5     5059.75     4946.17     85.44 o 
  -1   6   5     1178.91     1065.72     38.32 o 
   0   6   5      471.90      407.11     21.97 o 
   1   6   5       25.13       16.11     13.66 o 
   2   6   5      622.26      545.90     16.33 o 
   3   6   5      195.29      208.05     17.25 o 
   4   6   5       48.74       36.98      9.45 o 
   5   6   5      387.99      412.81     19.92 o 
   6   6   5       37.31       42.35     11.77 o 
   7   6   5      135.91      105.75     25.59 o 
   8   6   5      184.40      208.87     31.18 o 
   9   6   5      252.73      226.07     35.21 o 
  10   6   5      196.99      225.77     40.43 o 
  -7   7   5      412.33      381.43     59.10 o 
  -6   7   5       51.61       72.32     16.09 o 
  -5   7   5      524.43      571.12     27.88 o 
  -4   7   5     1287.80     1180.05     62.15 o 
  -3   7   5      289.87      275.31     32.36 o 
  -2   7   5       29.30       30.41     13.72 o 
  -1   7   5      561.45      567.95     18.43 o 
   0   7   5       41.53       30.89      6.77 o 
   1   7   5      987.13     1075.64     24.24 o 
   2   7   5      376.37      328.79     12.76 o 
   3   7   5     1998.26     2092.41     92.26 o 
   4   7   5      222.39      216.81     14.20 o 
   5   7   5        8.07       -4.00     13.78 o 
   6   7   5      641.79      630.96     28.03 o 
   7   7   5       26.78        9.45     19.50 o 
   8   7   5      551.85      567.58     45.25 o 
   9   7   5       35.86       11.15     25.12 o 
  10   7   5      274.56      245.17     40.03 o 
  -6   8   5       82.52       72.70     16.94 o 
  -5   8   5      997.89      988.10     74.41 o 
  -4   8   5       55.61       62.78     15.03 o 
  -3   8   5      258.49      281.97     47.66 o 
  -2   8   5       57.55       61.85     12.21 o 
  -1   8   5      256.59      248.17     13.89 o 
   0   8   5      923.22      861.18     22.80 o 
   1   8   5      595.43      594.26     17.97 o 
   2   8   5     1222.64     1229.32     28.41 o 
   3   8   5      141.59      157.38     12.37 o 
   4   8   5     1150.95     1196.99     44.54 o 
   5   8   5      480.48      493.47     22.63 o 
   6   8   5      370.84      389.60     21.12 o 
   7   8   5        8.04       12.68     19.63 o 
   8   8   5       86.38      148.97     28.88 o 
   9   8   5      645.49      643.68     50.35 o 
  10   8   5        4.89       -1.83     26.29 o 
  -6   9   5       95.39      140.11     54.54 o 
  -5   9   5      633.91      611.88     37.09 o 
  -4   9   5      146.55      162.95     25.57 o 
  -3   9   5      932.50      924.14     30.16 o 
  -2   9   5      240.27      261.41     16.24 o 
  -1   9   5     1150.99     1223.81     31.18 o 
   0   9   5      323.20      297.24     14.53 o 
   1   9   5      629.05      660.56     25.26 o 
   2   9   5        5.63        4.37      6.14 o 
   3   9   5       96.47       96.09     10.21 o 
   4   9   5       72.70       72.68     11.72 o 
   5   9   5        7.01        5.99     10.35 o 
   6   9   5      324.83      321.07     20.58 o 
   7   9   5       74.30       85.19     22.79 o 
   8   9   5       26.21       12.98     22.13 o 
   9   9   5      382.71      293.02     38.03 o 
  -5  10   5      773.47      815.22     76.65 o 
  -4  10   5      295.39      271.92     29.31 o 
  -3  10   5      561.94      620.22     37.06 o 
  -2  10   5      384.15      354.35     29.74 o 
  -1  10   5      241.16      239.58     29.98 o 
   0  10   5        3.45        5.87     15.70 o 
   1  10   5       36.88       42.47      8.91 o 
   2  10   5       23.52       34.71      8.75 o 
   3  10   5       17.15       13.14      8.68 o 
   4  10   5      515.80      603.52     26.62 o 
   5  10   5     1002.31     1078.68     45.54 o 
   6  10   5      223.40      227.14     19.00 o 
   7  10   5      815.77      918.57     51.54 o 
   8  10   5      224.66      221.05     32.18 o 
   9  10   5       74.68       36.17     24.69 o 
  -4  11   5       17.03        9.73     37.15 o 
  -3  11   5      631.53      690.29     60.40 o 
  -2  11   5        2.49       -0.43     20.41 o 
  -1  11   5        9.10        5.50     19.25 o 
   0  11   5       35.30       42.99     22.21 o 
   1  11   5      655.36      667.88     70.23 o 
   2  11   5      237.94      210.12     23.10 o 
   3  11   5       94.34      126.95     13.03 o 
   4  11   5      104.40      136.43     14.35 o 
   5  11   5      902.64      912.61     35.10 o 
   6  11   5       13.77       10.91     13.21 o 
   7  11   5       95.72      124.52     23.73 o 
   8  11   5       13.70       13.08     19.83 o 
   9  11   5        2.25       -4.36     22.63 o 
  -3  12   5      208.97      209.31     30.06 o 
  -2  12   5      535.65      511.99     44.47 o 
  -1  12   5      467.21      452.28     51.83 o 
   0  12   5      149.13      110.07     22.57 o 
   1  12   5      254.33      217.93     24.07 o 
   2  12   5       35.59       25.26     32.13 o 
   3  12   5      529.73      577.88     68.98 o 
   4  12   5       16.04       28.35     19.22 o 
   5  12   5       70.83       71.14     29.18 o 
   6  12   5       97.51       75.58     37.39 o 
   7  12   5        3.72      -13.41     14.38 o 
   8  12   5      474.31      561.16     44.02 o 
  -2  13   5      568.71      650.10    120.81 o 
  -1  13   5        1.68       24.94     22.05 o 
   0  13   5       34.65       23.06     20.66 o 
   1  13   5       46.83       59.75     19.17 o 
   2  13   5       46.55       85.69     20.69 o 
   3  13   5       62.39       80.47     19.81 o 
   4  13   5       36.51       59.06     20.04 o 
   5  13   5       81.46       53.92     20.09 o 
   6  13   5       43.46       69.48     29.52 o 
   0  14   5      118.60       86.91     36.50 o 
   1  14   5      657.79      709.70     40.81 o 
   2  14   5       86.82       53.80     19.71 o 
   3  14   5      180.13      192.01     24.98 o 
   4  14   5      323.31      342.60     29.60 o 
   5  14   5        2.39      -35.27     17.64 o 
   6  14   5       14.56        6.12     17.80 o 
   3  15   5      126.99      106.43     23.23 o 
   4  15   5       48.54       58.90     28.42 o 
  -5 -11   6       12.48       -7.13     18.40 o 
  -4 -11   6      360.45      374.04     31.95 o 
  -3 -11   6        0.48        3.55     21.23 o 
  -2 -11   6        5.00       16.88     21.32 o 
  -1 -11   6       81.41       64.71     30.46 o 
   0 -11   6      507.20      487.94     37.79 o 
  -6 -10   6      178.59      208.54     43.69 o 
  -5 -10   6        4.05        6.79     21.25 o 
  -4 -10   6      134.74       96.06     22.09 o 
  -3 -10   6      207.97      270.62     62.66 o 
  -2 -10   6      617.24      639.30     38.44 o 
  -1 -10   6       25.22       32.92     20.53 o 
   0 -10   6      700.41      682.45     56.00 o 
   1 -10   6      345.13      426.37     49.66 o 
   2 -10   6      900.18      802.58     44.76 o 
  -8  -9   6        6.34       30.81     28.12 o 
  -7  -9   6      142.54      180.69     35.31 o 
  -6  -9   6      154.43      147.91     36.77 o 
  -5  -9   6      288.81      333.63     30.03 o 
  -4  -9   6     1025.66      965.79     42.67 o 
  -3  -9   6       14.36       23.45     18.92 o 
  -2  -9   6      559.77      500.39     33.72 o 
  -1  -9   6      266.78      248.24     27.21 o 
   0  -9   6      992.40      945.30     45.15 o 
   1  -9   6      314.66      340.84     31.03 o 
   2  -9   6       31.78       14.39     20.80 o 
   3  -9   6        1.03      -41.83     20.92 o 
  -8  -8   6        3.40       -2.89     26.72 o 
  -7  -8   6     1100.99     1191.60     69.61 o 
  -6  -8   6       71.47       60.89     31.91 o 
  -5  -8   6       41.97       49.13     17.10 o 
  -4  -8   6      908.14      790.28     36.71 o 
  -3  -8   6      261.36      241.51     24.83 o 
  -2  -8   6        8.23        1.88     27.02 o 
  -1  -8   6      353.27      371.77     28.31 o 
   0  -8   6      103.82      114.70     22.66 o 
   1  -8   6      121.11      128.80     33.16 o 
   2  -8   6      523.07      479.50     33.29 o 
   3  -8   6      734.89      737.62     40.94 o 
   4  -8   6      460.18      501.51     41.86 o 
  -9  -7   6      214.62      165.58     38.27 o 
  -8  -7   6       47.39       41.86     31.01 o 
  -7  -7   6       30.30       74.54     29.88 o 
  -6  -7   6       98.14       95.53     30.78 o 
  -5  -7   6       71.32      110.05     24.64 o 
  -4  -7   6      247.19      238.09     39.03 o 
  -3  -7   6      204.16      205.85     21.40 o 
  -2  -7   6      185.25      203.76     32.96 o 
  -1  -7   6     1160.38     1285.53     46.57 o 
   0  -7   6      307.59      301.92     50.33 o 
   1  -7   6     1330.21     1327.92     49.95 o 
   2  -7   6      262.03      215.04     25.68 o 
   3  -7   6      301.66      349.22     30.27 o 
   4  -7   6       34.87       45.83     22.30 o 
   5  -7   6      117.20      138.12     27.76 o 
  -9  -6   6     1078.24     1116.99     73.37 o 
  -8  -6   6       96.08       35.01     26.92 o 
  -7  -6   6       64.18       91.97     32.91 o 
  -6  -6   6       89.30      128.11     29.88 o 
  -5  -6   6      907.70      929.81     34.75 o 
  -4  -6   6      101.40      109.05     16.68 o 
  -3  -6   6     1663.00     1570.46     47.97 o 
  -2  -6   6       22.40       12.50     13.62 o 
  -1  -6   6     1286.90     1181.42     74.47 o 
   0  -6   6        0.68       13.63     14.65 o 
   1  -6   6      339.39      332.28     25.36 o 
   2  -6   6      173.41      165.76     23.26 o 
   3  -6   6      999.27      899.25     42.83 o 
   4  -6   6       20.04        3.72     32.43 o 
   5  -6   6      261.25      260.21     29.27 o 
   6  -6   6      105.65      105.32     25.34 o 
  -9  -5   6      107.85      118.03     34.81 o 
  -8  -5   6      160.31      174.38     24.94 o 
  -7  -5   6      577.10      631.58     54.52 o 
  -6  -5   6      330.16      306.76     29.20 o 
  -5  -5   6      530.28      521.24     20.84 o 
  -4  -5   6     1383.89     1389.60     34.50 o 
  -3  -5   6      132.49      133.96     28.70 o 
  -2  -5   6      308.39      330.09     22.61 o 
  -1  -5   6      418.40      429.56     26.57 o 
   0  -5   6      326.18      299.59     21.51 o 
   1  -5   6      212.71      200.13     20.06 o 
   2  -5   6       46.63       28.88     15.82 o 
   3  -5   6      640.51      570.18     31.91 o 
   4  -5   6       54.41       69.77     21.35 o 
   5  -5   6     1276.78     1253.98     58.68 o 
   6  -5   6      471.14      462.23     34.23 o 
  -9  -4   6      484.79      467.19     40.76 o 
  -8  -4   6      269.62      262.72     47.72 o 
  -7  -4   6      220.89      234.36     25.62 o 
  -6  -4   6       46.11       59.32     22.24 o 
  -5  -4   6        8.97        9.30      8.76 o 
  -4  -4   6      561.46      565.53     20.56 o 
  -3  -4   6      989.29      968.95     29.04 o 
  -2  -4   6      270.35      262.35     13.40 o 
  -1  -4   6      446.60      440.52     37.00 o 
   0  -4   6      181.53      160.23     19.25 o 
   1  -4   6     3235.30     3222.39     77.87 o 
   2  -4   6     1175.35     1110.50     39.52 o 
   3  -4   6     2383.59     2241.65     64.89 o 
   4  -4   6        1.00       10.73     17.06 o 
   5  -4   6     1393.01     1244.59     47.78 o 
   6  -4   6       46.10       26.23     19.01 o 
   7  -4   6      237.32      203.54     53.06 o 
  -9  -3   6       17.93       27.13     18.97 o 
  -8  -3   6      709.52      715.59     41.46 o 
  -7  -3   6      421.72      421.86     29.26 o 
  -6  -3   6     1270.36     1220.52     47.55 o 
  -5  -3   6      307.71      285.19     17.07 o 
  -4  -3   6     3823.37     3888.12     70.36 o 
  -3  -3   6        3.02       11.08      8.16 o 
  -2  -3   6     2331.86     2425.18     56.61 o 
  -1  -3   6     1171.53     1135.28     26.56 o 
   0  -3   6     1750.11     1796.49     48.81 o 
   1  -3   6        9.46        3.37     11.93 o 
   2  -3   6      568.80      523.00     26.90 o 
   3  -3   6      403.35      374.56     23.33 o 
   4  -3   6      137.73      150.39     19.58 o 
   5  -3   6      632.46      573.12     31.84 o 
   6  -3   6      335.76      350.43     28.55 o 
   7  -3   6       93.67      115.59     23.03 o 
  -9  -2   6        1.79        0.65     37.93 o 
  -8  -2   6     1201.48     1123.68     90.14 o 
  -7  -2   6       17.31        4.21     16.38 o 
  -6  -2   6      450.40      429.14     26.30 o 
  -5  -2   6       20.53       17.28      7.91 o 
  -4  -2   6     1051.41     1059.79     26.82 o 
  -3  -2   6        0.53        5.93      9.55 o 
  -2  -2   6      626.76      591.61     19.64 o 
  -1  -2   6        8.53        6.42      9.12 o 
   0  -2   6      773.16      689.70     19.36 o 
   1  -2   6     1579.16     1691.16     62.62 o 
   2  -2   6     1418.52     1458.69     30.38 o 
   3  -2   6     2190.09     2226.24     58.30 o 
   4  -2   6      852.78      869.62     64.04 o 
   5  -2   6     1037.97     1008.97     50.10 o 
   6  -2   6     1196.02     1198.25     46.07 o 
   7  -2   6      319.38      341.27     53.97 o 
   8  -2   6      118.69       93.27     38.47 o 
  -9  -1   6      169.61      139.07     25.11 o 
  -8  -1   6       58.62       45.46     19.97 o 
  -7  -1   6      168.48      124.34     20.91 o 
  -6  -1   6     3276.88     3081.34     78.44 o 
  -5  -1   6        5.32        6.38      7.47 o 
  -4  -1   6      394.71      358.46     14.94 o 
  -3  -1   6       43.83       54.24      9.82 o 
  -2  -1   6    12639.35    13384.42    210.99 o 
  -1  -1   6        5.14       13.70      7.86 o 
   0  -1   6     2005.03     1980.19     38.40 o 
   1  -1   6      258.76      286.99     12.82 o 
   2  -1   6     2501.72     2553.47     47.90 o 
   3  -1   6      280.04      277.69     18.58 o 
   4  -1   6     2052.47     2057.83     55.70 o 
   5  -1   6        3.71      -15.59     13.52 o 
   6  -1   6      212.05      226.94     22.46 o 
   7  -1   6       48.70       27.79     23.58 o 
   8  -1   6      278.29      302.11     45.65 o 
  -9   0   6      382.45      354.28     32.04 o 
  -8   0   6     1031.30     1010.05     45.82 o 
  -7   0   6      289.26      268.77     24.89 o 
  -6   0   6      637.77      652.68     28.01 o 
  -5   0   6      117.51      133.31     10.77 o 
  -4   0   6     2869.28     2935.00     56.03 o 
  -3   0   6       69.08       77.63      9.79 o 
  -2   0   6      814.64      832.33     22.14 o 
  -1   0   6     1645.25     1825.98     35.68 o 
   0   0   6     2597.09     2590.53     47.07 o 
   1   0   6      303.07      349.51     13.06 o 
   2   0   6     4797.33     5028.61     85.27 o 
   3   0   6      639.99      661.81     26.97 o 
   4   0   6     1608.74     1589.91     45.32 o 
   5   0   6      110.55      102.66     15.85 o 
   6   0   6      542.20      567.82     29.79 o 
   7   0   6      199.62      198.12     22.49 o 
   8   0   6      329.86      373.05     45.25 o 
   9   0   6      323.71      316.75     46.85 o 
  -9   1   6      723.69      721.23     41.50 o 
  -8   1   6      343.25      347.57     30.08 o 
  -7   1   6      243.42      251.46     24.68 o 
  -6   1   6      586.40      576.38     46.56 o 
  -5   1   6      765.30      762.74     22.76 o 
  -4   1   6       63.95       65.92      8.96 o 
  -3   1   6     1868.17     1861.55     38.14 o 
  -2   1   6     1511.37     1611.05     33.26 o 
  -1   1   6     1579.15     1701.82     33.39 o 
   0   1   6     9138.22    10442.22    165.02 o 
   1   1   6       88.86       97.26     10.91 o 
   2   1   6     3504.66     3440.90     74.84 o 
   3   1   6        3.45       -7.97     16.92 o 
   4   1   6     3030.10     2969.96     69.15 o 
   5   1   6       50.11       61.96     13.32 o 
   6   1   6      344.52      356.70     23.74 o 
   7   1   6       34.69       71.65     18.95 o 
   8   1   6      454.86      492.41     47.65 o 
   9   1   6      119.31      124.65     39.07 o 
  -9   2   6      289.21      304.95     42.76 o 
  -8   2   6       58.26       75.56     22.25 o 
  -7   2   6        4.01       -1.62     25.74 o 
  -6   2   6        1.22      -13.19      9.62 o 
  -5   2   6      722.85      760.91     37.80 o 
  -4   2   6     1232.05     1282.77     30.32 o 
  -3   2   6      289.74      286.12     19.91 o 
  -2   2   6     4993.60     5352.40     89.44 o 
  -1   2   6      571.33      604.34     16.41 o 
   0   2   6    12279.14    13104.24    205.03 o 
   1   2   6     3231.22     3169.93     55.79 o 
   2   2   6     1752.43     1737.72     42.56 o 
   3   2   6      470.04      447.78     26.50 o 
   4   2   6      250.55      294.84     17.22 o 
   5   2   6     1190.14     1202.32     37.49 o 
   6   2   6      701.01      720.13     30.62 o 
   7   2   6       12.55        3.12     12.13 o 
   8   2   6      133.66       95.10     30.88 o 
   9   2   6       56.65       42.43     32.08 o 
  -9   3   6       81.09       76.29     25.05 o 
  -8   3   6        3.54        6.26     19.80 o 
  -7   3   6     1379.80     1327.57     65.39 o 
  -6   3   6       86.86      116.47     13.95 o 
  -5   3   6     3039.82     2971.78     58.43 o 
  -4   3   6      408.36      476.18     18.37 o 
  -3   3   6     1129.51     1218.23     28.60 o 
  -2   3   6     2577.52     2935.40     53.65 o 
  -1   3   6     4275.34     4396.12     77.86 o 
   0   3   6        9.58       14.86      4.18 o 
   1   3   6     1977.76     2177.77     51.03 o 
   2   3   6       40.07       23.27     10.47 o 
   3   3   6     1869.76     1854.45     83.77 o 
   4   3   6     1941.14     1883.58     47.08 o 
   5   3   6        4.84        7.36     10.57 o 
   6   3   6     1247.15     1249.45     39.50 o 
   7   3   6      150.54      158.14     23.89 o 
   8   3   6       88.88       80.96     29.58 o 
   9   3   6       75.12      104.15     35.01 o 
  -8   4   6      296.00      331.87     30.34 o 
  -7   4   6      485.97      518.02     58.18 o 
  -6   4   6        1.55       -0.17     11.98 o 
  -5   4   6      109.51      133.20     22.70 o 
  -4   4   6      242.81      226.74     13.94 o 
  -3   4   6     1400.05     1449.72     32.91 o 
  -2   4   6      174.77      186.36     10.96 o 
  -1   4   6      298.78      243.79     14.74 o 
   0   4   6       40.39       17.49      9.52 o 
   1   4   6     7834.09     7796.65    125.18 o 
   2   4   6     1864.76     1940.45     39.38 o 
   3   4   6      317.91      313.57     33.94 o 
   4   4   6     1817.09     1726.13     43.85 o 
   5   4   6      893.08      859.61     29.43 o 
   6   4   6      272.98      291.34     18.67 o 
   7   4   6      199.99      241.15     17.84 o 
   8   4   6        1.96       -6.72     23.26 o 
   9   4   6       52.01       29.52     30.25 o 
  -8   5   6        1.09        9.30     20.99 o 
  -7   5   6      181.14      207.18     26.85 o 
  -6   5   6      103.30       90.79     15.35 o 
  -5   5   6     1026.30     1001.80     30.36 o 
  -4   5   6        0.35        2.95      9.77 o 
  -3   5   6     2642.00     2626.87     51.44 o 
  -2   5   6       21.59        9.64      6.99 o 
  -1   5   6     4434.88     4517.02     76.81 o 
   0   5   6       50.82       60.71     14.66 o 
   1   5   6     3028.66     3024.94     69.85 o 
   2   5   6      558.87      551.16     16.60 o 
   3   5   6     2817.14     2726.89     60.35 o 
   4   5   6      344.49      340.22     17.38 o 
   5   5   6      824.42      801.76     28.18 o 
   6   5   6      172.64      174.04     17.29 o 
   7   5   6      590.33      595.64     36.40 o 
   8   5   6        3.80        3.03     24.92 o 
   9   5   6      127.44      169.31     33.91 o 
  10   5   6       55.50       64.09     34.27 o 
  -7   6   6      232.03      240.05     26.41 o 
  -6   6   6      133.83      110.72     16.39 o 
  -5   6   6     2324.41     2218.53     50.12 o 
  -4   6   6       64.04       47.88     12.23 o 
  -3   6   6      821.12      837.17     40.08 o 
  -2   6   6      910.02      907.23     27.32 o 
  -1   6   6      593.41      561.86     23.26 o 
   0   6   6      240.06      286.66     19.98 o 
   1   6   6      320.79      268.94     18.67 o 
   2   6   6       78.52       79.58      7.17 o 
   3   6   6     1399.76     1348.55     34.75 o 
   4   6   6      377.78      389.84     18.48 o 
   5   6   6      445.34      453.14     50.46 o 
   6   6   6       40.08       59.50     12.57 o 
   7   6   6      176.93      152.14     25.89 o 
   8   6   6      465.21      418.34     39.07 o 
   9   6   6      178.05      162.25     34.01 o 
  10   6   6       23.95       12.74     29.91 o 
  -7   7   6      582.24      659.02     59.93 o 
  -6   7   6      268.07      260.31     20.70 o 
  -5   7   6       23.77        3.63     13.42 o 
  -4   7   6      303.08      254.97     27.76 o 
  -3   7   6      167.82      188.11     14.66 o 
  -2   7   6      958.45      964.75     26.25 o 
  -1   7   6      336.71      348.94     13.16 o 
   0   7   6       45.41       51.86     22.56 o 
   1   7   6     3552.68     3502.50     80.96 o 
   2   7   6      197.96      219.35      9.90 o 
   3   7   6     4353.26     4382.55    131.39 o 
   4   7   6       77.09       77.46     10.66 o 
   5   7   6     1136.17     1168.83     35.45 o 
   6   7   6      110.90      152.41     22.68 o 
   7   7   6      529.67      562.92     41.89 o 
   8   7   6      184.45      154.63     29.85 o 
   9   7   6       12.63       12.94     25.82 o 
  10   7   6        1.52      -20.16     26.05 o 
  -6   8   6      101.04      131.38     29.02 o 
  -5   8   6      104.15      100.14     23.56 o 
  -4   8   6     1126.01     1047.40     32.27 o 
  -3   8   6      180.15      180.88     14.72 o 
  -2   8   6     1330.02     1316.97     32.78 o 
  -1   8   6     1081.31     1035.27     25.93 o 
   0   8   6      972.84      980.97     35.91 o 
   1   8   6     1301.01     1254.10     40.36 o 
   2   8   6     1186.38     1194.48     26.96 o 
   3   8   6       20.06       18.62      6.90 o 
   4   8   6      280.61      277.00     16.39 o 
   5   8   6       19.65       29.06     11.37 o 
   6   8   6      145.76      154.70     16.17 o 
   7   8   6       23.73       29.85     20.03 o 
   8   8   6        5.18       -6.09     20.80 o 
   9   8   6       77.09       86.48     28.68 o 
  -6   9   6      121.42      104.81     25.30 o 
  -5   9   6      405.10      397.95     32.89 o 
  -4   9   6     1185.27     1126.68     48.49 o 
  -3   9   6       57.34       24.74     21.84 o 
  -2   9   6      383.20      383.93     39.32 o 
  -1   9   6      194.48      227.03     45.50 o 
   0   9   6     1872.49     1926.32     55.92 o 
   1   9   6      111.91      137.24     17.75 o 
   2   9   6      384.27      425.26     18.62 o 
   3   9   6      156.73      195.59     11.96 o 
   4   9   6      459.49      430.12     20.90 o 
   5   9   6      798.25      875.04     33.71 o 
   6   9   6      276.72      267.94     19.56 o 
   7   9   6      304.30      343.77     32.48 o 
   8   9   6       58.57       77.23     25.09 o 
   9   9   6       54.98       66.78     27.45 o 
  -5  10   6       31.97        9.76     23.21 o 
  -4  10   6      473.48      521.20     36.48 o 
  -3  10   6       24.93       25.44     21.76 o 
  -2  10   6     1079.42     1155.31     48.66 o 
  -1  10   6      111.50      123.96     32.56 o 
   0  10   6     1008.75     1051.71     50.58 o 
   1  10   6       44.46       55.55     17.45 o 
   2  10   6      160.49      159.94     20.28 o 
   3  10   6      145.30      162.99     12.40 o 
   4  10   6     1103.92     1106.34     30.75 o 
   5  10   6       11.46       -4.33     19.37 o 
   6  10   6      149.74      151.15     30.16 o 
   7  10   6       78.96       62.99     21.76 o 
   8  10   6      153.10      198.72     30.15 o 
   9  10   6       19.43       -5.99     22.73 o 
  -4  11   6      168.83      117.54     28.08 o 
  -3  11   6        3.64       10.12     23.24 o 
  -2  11   6      907.59     1047.65     78.05 o 
  -1  11   6       16.25       15.39     20.91 o 
   0  11   6      394.34      461.02     56.49 o 
   1  11   6      343.39      319.27     27.14 o 
   2  11   6     2079.07     1968.84     59.44 o 
   3  11   6        9.21        6.32     18.87 o 
   4  11   6      575.94      547.43     32.08 o 
   5  11   6       28.46       26.30     13.15 o 
   6  11   6      601.78      643.51     29.77 o 
   7  11   6        6.53        0.33     16.70 o 
   8  11   6       14.50       15.64     19.47 o 
   9  11   6       31.10       30.28     25.95 o 
  -3  12   6      784.37      868.34     46.77 o 
  -2  12   6      105.83      143.19     27.65 o 
  -1  12   6      788.64      845.12     43.78 o 
   0  12   6      520.56      621.96     37.23 o 
   1  12   6      201.06      181.38     24.52 o 
   2  12   6      460.61      541.01     33.36 o 
   3  12   6        0.79       10.95     17.33 o 
   4  12   6      282.90      276.69     26.60 o 
   5  12   6       15.67       13.92     18.61 o 
   6  12   6       31.52       36.70     25.79 o 
  -2  13   6       38.07        2.98     25.17 o 
  -1  13   6      318.57      345.39     33.15 o 
   0  13   6      695.93      711.62     91.44 o 
   1  13   6      136.42      148.76     23.66 o 
   2  13   6      747.78      718.07     38.41 o 
   3  13   6       15.24       29.73     17.84 o 
   4  13   6      125.34      182.28     37.30 o 
   5  13   6       93.74      114.94     22.25 o 
   6  13   6      164.66      184.85     35.01 o 
   0  14   6      249.90      259.58     30.81 o 
   1  14   6       13.72       10.75     19.72 o 
   2  14   6       44.75       92.32     22.85 o 
   3  14   6      760.22      789.60     43.89 o 
   4  14   6       25.18       38.44     20.39 o 
   5  14   6        3.78       23.44     19.86 o 
   6  14   6       15.36       28.61     20.65 o 
   3  15   6      162.72      189.54     27.15 o 
  -4 -11   7      206.37      171.92     28.22 o 
  -3 -11   7       13.42        5.81     34.61 o 
  -2 -11   7        9.04       18.94     23.11 o 
  -6 -10   7      378.27      401.24     53.61 o 
  -5 -10   7      742.43      722.91     51.14 o 
  -4 -10   7      548.86      552.84     51.28 o 
  -3 -10   7      222.12      269.35     58.48 o 
  -2 -10   7        0.85       18.32     22.35 o 
  -1 -10   7      281.91      313.10     32.29 o 
   0 -10   7       44.40       45.45     23.58 o 
   1 -10   7      107.56      142.07     27.48 o 
  -6  -9   7      309.85      327.10     47.05 o 
  -5  -9   7      120.32      128.56     22.87 o 
  -4  -9   7      682.23      737.23     74.24 o 
  -3  -9   7       65.57       75.39     22.14 o 
  -2  -9   7        2.53        2.19     20.03 o 
  -1  -9   7      219.11      276.56     29.13 o 
   0  -9   7      552.23      546.23     37.33 o 
   1  -9   7       10.40        2.78     21.32 o 
   2  -9   7       26.78        3.87     37.97 o 
  -8  -8   7      156.95      173.40     39.60 o 
  -7  -8   7      122.59       70.21     29.81 o 
  -6  -8   7      413.68      366.30     44.59 o 
  -5  -8   7       30.59       56.38     23.16 o 
  -4  -8   7      428.25      520.93     56.30 o 
  -3  -8   7      452.96      457.07     31.44 o 
  -2  -8   7     1148.49     1186.37     47.82 o 
  -1  -8   7        4.87       -6.23     17.72 o 
   0  -8   7      144.63      188.85     25.03 o 
   1  -8   7      156.92       89.04     22.34 o 
   2  -8   7      264.52      284.65     30.06 o 
   3  -8   7      193.42      163.41     27.40 o 
  -8  -7   7      488.93      441.57     48.68 o 
  -7  -7   7        3.13       -4.56     24.32 o 
  -6  -7   7       49.31       88.68     31.78 o 
  -5  -7   7       94.37       80.93     18.87 o 
  -4  -7   7      394.24      430.69     28.97 o 
  -3  -7   7      180.19      203.23     40.33 o 
  -2  -7   7     1384.04     1499.14     51.85 o 
  -1  -7   7        2.55        1.02     17.18 o 
   0  -7   7      230.22      272.66     27.16 o 
   1  -7   7      198.06      207.20     25.51 o 
   2  -7   7     1072.35      966.35    100.78 o 
   3  -7   7       11.16       20.27     20.81 o 
   4  -7   7      893.76      915.31     47.30 o 
  -9  -6   7      426.19      534.34     55.27 o 
  -8  -6   7       80.50       69.15     32.28 o 
  -7  -6   7       20.88       51.28     30.58 o 
  -6  -6   7      100.53      126.08     31.65 o 
  -5  -6   7      147.04      201.07     19.83 o 
  -4  -6   7     1603.66     1665.32     51.89 o 
  -3  -6   7      392.93      369.34     26.04 o 
  -2  -6   7     1480.34     1434.60     67.32 o 
  -1  -6   7       91.94       75.40     18.91 o 
   0  -6   7     1005.75      946.13     41.63 o 
   1  -6   7       93.52       70.90     19.95 o 
   2  -6   7     1461.87     1329.54     49.79 o 
   3  -6   7      602.76      595.27     36.15 o 
   4  -6   7      114.15      133.34     24.36 o 
   5  -6   7       51.31       24.62     21.24 o 
  -9  -5   7     1174.29     1075.40     71.18 o 
  -8  -5   7        3.53      -10.03     17.92 o 
  -7  -5   7        2.15        7.24     18.29 o 
  -6  -5   7      463.68      469.05     41.53 o 
  -5  -5   7      624.75      608.94     23.70 o 
  -4  -5   7       29.21       26.79     11.87 o 
  -3  -5   7        4.86      -14.82     24.29 o 
  -2  -5   7     2381.07     2337.72     63.04 o 
  -1  -5   7      415.01      389.71     52.36 o 
   0  -5   7     1570.51     1559.97     49.10 o 
   1  -5   7      642.74      625.04     32.42 o 
   2  -5   7      704.43      653.40     33.91 o 
   3  -5   7      138.50       86.75     21.90 o 
   4  -5   7     1032.31      959.40     45.14 o 
   5  -5   7       69.75       37.99     30.83 o 
   6  -5   7      313.42      345.91     59.90 o 
  -9  -4   7      467.79      480.49     37.65 o 
  -8  -4   7       99.83      181.27     50.88 o 
  -7  -4   7      455.96      381.13     28.66 o 
  -6  -4   7      335.15      343.29     26.79 o 
  -5  -4   7     1446.86     1372.37     36.87 o 
  -4  -4   7      501.15      494.68     20.50 o 
  -3  -4   7      178.38      165.84     13.08 o 
  -2  -4   7     1314.71     1303.28     39.22 o 
  -1  -4   7     1494.44     1445.84     93.22 o 
   0  -4   7     1968.95     1929.89     54.73 o 
   1  -4   7     1575.72     1564.57     51.36 o 
   2  -4   7      490.83      457.43     27.27 o 
   3  -4   7      349.62      279.82     25.20 o 
   4  -4   7      574.79      554.05     32.90 o 
   5  -4   7       15.51       30.95     19.32 o 
   6  -4   7      822.69      815.91     41.91 o 
  -9  -3   7      206.39      198.35     28.58 o 
  -8  -3   7       40.56       42.13     40.66 o 
  -7  -3   7     2068.92     2060.70     64.42 o 
  -6  -3   7       13.21        5.01     15.98 o 
  -5  -3   7       83.65      101.01     14.98 o 
  -4  -3   7        6.35      -11.65      9.08 o 
  -3  -3   7     1347.71     1349.47     32.30 o 
  -2  -3   7     2293.45     2232.72     44.85 o 
  -1  -3   7     1509.65     1471.99     36.90 o 
   0  -3   7      775.66      747.44     54.44 o 
   1  -3   7     1404.53     1386.87     44.20 o 
   2  -3   7      339.00      308.93     22.65 o 
   3  -3   7       20.79       11.07     15.01 o 
   4  -3   7     1648.05     1553.81     69.91 o 
   5  -3   7      403.51      392.52     38.75 o 
   6  -3   7      228.60      204.47     25.34 o 
   7  -3   7      131.22      143.02     36.74 o 
  -9  -2   7      218.96      192.64     27.56 o 
  -8  -2   7      565.35      589.52     35.96 o 
  -7  -2   7     1976.46     1973.21     61.74 o 
  -6  -2   7       36.50       29.40     16.14 o 
  -5  -2   7     1852.84     1758.84     39.44 o 
  -4  -2   7     1029.23      970.10     26.49 o 
  -3  -2   7     5562.05     5343.96    132.23 o 
  -2  -2   7      116.64      155.21     12.19 o 
  -1  -2   7     1177.07     1115.36     27.10 o 
   0  -2   7     1269.07     1287.01     28.66 o 
   1  -2   7      415.31      427.56     22.96 o 
   2  -2   7      285.07      299.69     11.42 o 
   3  -2   7      163.03      179.63     15.32 o 
   4  -2   7     1123.10     1061.61     41.04 o 
   5  -2   7     1157.99     1130.53     43.83 o 
   6  -2   7      557.12      522.35     32.24 o 
   7  -2   7      595.99      611.97     36.55 o 
   8  -2   7      444.41      451.42     55.44 o 
  -9  -1   7      497.99      513.83     35.71 o 
  -8  -1   7      297.41      300.62     28.31 o 
  -7  -1   7     1955.80     1853.49     59.16 o 
  -6  -1   7       13.79       10.91     15.62 o 
  -5  -1   7     2989.80     2876.17     56.15 o 
  -4  -1   7      416.55      447.64     17.86 o 
  -3  -1   7      863.69      833.93     23.51 o 
  -2  -1   7      114.16      153.07     13.21 o 
  -1  -1   7      772.90      756.02     22.56 o 
   0  -1   7       73.64       80.04     10.06 o 
   1  -1   7      173.55      164.38     13.37 o 
   2  -1   7      592.11      609.03     18.13 o 
   3  -1   7     3631.18     3616.80     84.35 o 
   4  -1   7      348.75      308.23     22.41 o 
   5  -1   7      826.10      799.30     35.74 o 
   6  -1   7      138.44      115.42     21.16 o 
   7  -1   7      377.26      337.75     28.51 o 
   8  -1   7      714.61      740.85     60.40 o 
  -9   0   7      634.84      711.10     78.76 o 
  -8   0   7        5.78       13.54     19.49 o 
  -7   0   7     1369.09     1365.93     49.42 o 
  -6   0   7      230.99      247.50     20.72 o 
  -5   0   7     2907.38     2877.95     56.16 o 
  -4   0   7      542.87      537.36     18.87 o 
  -3   0   7      559.85      528.56     19.00 o 
  -2   0   7     5086.35     5619.33     95.02 o 
  -1   0   7      572.39      567.66     24.36 o 
   0   0   7      350.70      401.16     16.33 o 
   1   0   7     5714.89     5799.83     97.35 o 
   2   0   7     1759.73     1855.66     38.04 o 
   3   0   7     1902.33     1911.01     51.00 o 
   4   0   7        0.12       -9.22     16.14 o 
   5   0   7      558.45      550.21     28.61 o 
   6   0   7     1101.87     1172.04     62.39 o 
   7   0   7      977.59      922.05     39.68 o 
   8   0   7       46.72        8.88     32.04 o 
  -9   1   7      328.97      342.35     32.18 o 
  -8   1   7        5.40       21.40     29.63 o 
  -7   1   7      667.56      614.54     34.41 o 
  -6   1   7     1709.09     1800.26     40.99 o 
  -5   1   7     1013.05      999.65     27.45 o 
  -4   1   7      864.09      887.36     24.56 o 
  -3   1   7      976.63      973.94     25.71 o 
  -2   1   7      117.91       99.11     10.41 o 
  -1   1   7     3326.50     3342.02     59.99 o 
   0   1   7       55.91       87.55      9.59 o 
   1   1   7      792.34      819.43     43.44 o 
   2   1   7        1.22        5.95      9.93 o 
   3   1   7      632.06      639.15     26.50 o 
   4   1   7      188.54      202.74     18.37 o 
   5   1   7      282.98      298.80     21.74 o 
   6   1   7       11.96       -5.12     15.37 o 
   7   1   7     1061.69     1115.87     61.74 o 
   8   1   7       13.03       12.11     28.35 o 
   9   1   7      337.46      351.79     49.85 o 
  -9   2   7      401.97      404.20     33.90 o 
  -8   2   7      396.75      414.11     31.62 o 
  -7   2   7      346.60      399.12     30.02 o 
  -6   2   7      449.53      471.63     20.45 o 
  -5   2   7      262.74      258.07     15.29 o 
  -4   2   7     2805.73     2791.17     53.97 o 
  -3   2   7      587.28      634.26     20.59 o 
  -2   2   7      331.62      398.35     20.43 o 
  -1   2   7     1230.44     1290.29     43.84 o 
   0   2   7     2022.24     2147.92     49.36 o 
   1   2   7     1842.56     1891.57     38.17 o 
   2   2   7      647.40      593.62     20.00 o 
   3   2   7      541.01      500.55     22.92 o 
   4   2   7      329.65      307.77     18.89 o 
   5   2   7     3561.10     3427.63     79.88 o 
   6   2   7       58.36       61.56     16.54 o 
   7   2   7      555.80      506.35     28.88 o 
   8   2   7        2.45        3.76     28.18 o 
   9   2   7      334.54      381.40     47.25 o 
  -8   3   7      389.79      343.74     29.97 o 
  -7   3   7        1.27      -18.42     18.10 o 
  -6   3   7      774.59      791.67     27.30 o 
  -5   3   7       83.74      113.82     13.28 o 
  -4   3   7     1088.66     1009.32     27.49 o 
  -3   3   7     3567.56     3729.59     69.51 o 
  -2   3   7      585.08      597.15     46.69 o 
  -1   3   7      880.24      906.99     24.06 o 
   0   3   7     5128.31     5252.54     87.81 o 
   1   3   7      245.93      327.94     16.39 o 
   2   3   7      163.18      174.96     12.02 o 
   3   3   7     1380.51     1328.82     36.95 o 
   4   3   7      602.03      554.60     39.35 o 
   5   3   7       29.55       13.58     12.53 o 
   6   3   7      131.60      117.00     17.19 o 
   7   3   7      225.94      245.71     31.79 o 
   8   3   7        0.87       23.76     25.29 o 
   9   3   7      422.71      487.75     48.88 o 
  -8   4   7      226.93      296.32     46.64 o 
  -7   4   7      198.93      164.69     23.75 o 
  -6   4   7      132.30      156.86     15.95 o 
  -5   4   7      275.17      282.97     17.27 o 
  -4   4   7      434.74      427.59     18.78 o 
  -3   4   7      252.85      266.83     13.76 o 
  -2   4   7     1040.87     1010.12     34.36 o 
  -1   4   7      177.03      172.61      9.99 o 
   0   4   7      396.63      398.87     12.40 o 
   1   4   7        8.74       16.42      5.95 o 
   2   4   7     4538.99     4635.65    123.38 o 
   3   4   7      316.79      287.97     15.98 o 
   4   4   7      772.56      742.11     26.81 o 
   5   4   7      683.81      658.98     30.70 o 
   6   4   7     1100.65     1167.68     38.12 o 
   7   4   7      379.19      450.10     26.12 o 
   8   4   7      251.13      313.36     39.86 o 
   9   4   7      409.05      351.82     43.42 o 
  -8   5   7      205.64      201.37     67.32 o 
  -7   5   7       94.87      114.40     23.87 o 
  -6   5   7      116.29      136.86     16.62 o 
  -5   5   7       51.46       43.97     13.19 o 
  -4   5   7     1101.12     1134.55     31.08 o 
  -3   5   7        4.14       11.72     10.75 o 
  -2   5   7     2645.14     2648.88     50.15 o 
  -1   5   7      317.80      359.79     21.27 o 
   0   5   7      949.54      891.09     45.12 o 
   1   5   7       60.90       60.05     13.25 o 
   2   5   7     3564.41     3639.08     64.24 o 
   3   5   7       54.47       62.41      9.13 o 
   4   5   7      425.72      429.40     32.16 o 
   5   5   7       30.92       26.01     12.51 o 
   6   5   7      591.86      597.64     59.91 o 
   7   5   7       60.27       64.53     13.41 o 
   8   5   7      533.00      519.17     45.52 o 
   9   5   7      248.70      187.54     35.70 o 
  -7   6   7       36.82       48.87     37.55 o 
  -6   6   7      200.62      237.77     19.14 o 
  -5   6   7       28.71       24.28     12.91 o 
  -4   6   7      127.25      144.69     14.43 o 
  -3   6   7     1232.99     1258.68     42.42 o 
  -2   6   7      441.17      429.19     15.63 o 
  -1   6   7      271.72      271.90     19.97 o 
   0   6   7     1606.16     1530.08     47.27 o 
   1   6   7      629.87      559.71     27.45 o 
   2   6   7     2220.29     2266.49     52.94 o 
   3   6   7       97.94       98.48      9.81 o 
   4   6   7     1452.11     1463.88     39.30 o 
   5   6   7        6.86        1.42     10.07 o 
   6   6   7     1717.64     1695.88     47.38 o 
   7   6   7        6.36       25.84     11.40 o 
   8   6   7      787.99      889.36     57.07 o 
   9   6   7       29.60       22.33     28.05 o 
  -7   7   7       97.74      216.99     45.59 o 
  -6   7   7      115.67      123.40     23.21 o 
  -5   7   7      890.11      857.72     41.40 o 
  -4   7   7      170.99      192.79     15.29 o 
  -3   7   7       96.62      118.42     18.64 o 
  -2   7   7      387.91      378.86     15.48 o 
  -1   7   7     2367.80     2299.52     61.31 o 
   0   7   7      599.47      514.36     25.89 o 
   1   7   7       81.81       79.33     14.15 o 
   2   7   7      712.07      714.69     18.06 o 
   3   7   7      726.87      746.15     20.84 o 
   4   7   7     1576.58     1618.60     42.14 o 
   5   7   7      126.98      140.20     16.31 o 
   6   7   7      758.47      794.43     30.62 o 
   7   7   7        0.87       -1.82     10.47 o 
   8   7   7      738.28      767.73     52.61 o 
   9   7   7       33.86       12.18     23.89 o 
  -6   8   7        0.36      -10.13     19.72 o 
  -5   8   7       86.61      119.75     24.61 o 
  -4   8   7      191.20      162.71     23.70 o 
  -3   8   7      441.28      397.59     30.39 o 
  -2   8   7       38.85       68.13     19.59 o 
  -1   8   7     1105.20     1143.86     44.01 o 
   0   8   7     1592.90     1595.62     48.65 o 
   1   8   7      183.16      171.97     17.59 o 
   2   8   7      599.74      568.77     27.48 o 
   3   8   7     1058.28     1032.42     40.77 o 
   4   8   7     1716.01     1798.47     45.96 o 
   5   8   7      366.47      381.36     30.10 o 
   6   8   7      668.17      624.85     28.05 o 
   7   8   7      390.24      420.52     22.28 o 
   8   8   7      428.18      430.95     39.60 o 
   9   8   7       40.17       69.91     28.08 o 
  -6   9   7      184.26      190.20     28.17 o 
  -5   9   7      703.67      744.14     41.76 o 
  -4   9   7        0.76      -28.75     20.79 o 
  -3   9   7     2309.15     2336.60     69.70 o 
  -2   9   7      175.63      197.23     25.88 o 
  -1   9   7      927.46      984.79     60.76 o 
   0   9   7       79.62       69.07     26.57 o 
   1   9   7      251.05      213.07     20.80 o 
   2   9   7      264.98      269.48     29.47 o 
   3   9   7      539.07      559.52     18.68 o 
   4   9   7       70.29       74.53     14.06 o 
   5   9   7     1792.10     1822.11     64.52 o 
   6   9   7      495.29      626.97     28.05 o 
   7   9   7      320.87      303.17     31.11 o 
   8   9   7      444.86      444.66     39.50 o 
   9   9   7      145.11      139.86     30.78 o 
  -5  10   7      846.89      986.94     48.83 o 
  -4  10   7       52.07       53.86     25.38 o 
  -3  10   7      131.66      113.05     49.60 o 
  -2  10   7        9.79       36.86     21.35 o 
  -1  10   7       21.89       37.57     19.54 o 
   0  10   7       24.12       10.56     22.01 o 
   1  10   7      791.44      788.35     36.97 o 
   2  10   7       65.25       99.47     19.25 o 
   3  10   7     1809.69     1734.34     54.66 o 
   4  10   7      252.19      269.83     51.91 o 
   5  10   7     1773.06     1808.24     49.96 o 
   6  10   7      393.04      422.85     25.17 o 
   7  10   7      250.72      297.22     30.88 o 
   8  10   7      563.11      660.12     46.75 o 
   9  10   7      134.55      150.87     32.34 o 
  -4  11   7       59.17       87.93     27.19 o 
  -3  11   7      147.70      169.87     29.23 o 
  -2  11   7      206.88      179.36     27.39 o 
  -1  11   7      439.89      535.12     40.60 o 
   0  11   7      347.16      373.57     41.31 o 
   1  11   7     2156.48     2143.54     64.94 o 
   2  11   7      269.77      258.34     24.97 o 
   3  11   7     1470.63     1360.24     51.69 o 
   4  11   7       16.92        0.56     16.99 o 
   5  11   7      894.26      861.40     54.71 o 
   6  11   7      359.59      365.20     37.73 o 
   8  11   7       35.96       46.55     21.50 o 
  -3  12   7       26.37       -5.33     25.26 o 
  -2  12   7      248.70      265.47     33.92 o 
  -1  12   7      805.66      796.67     43.42 o 
   0  12   7       71.42       59.89     22.80 o 
   1  12   7      672.19      633.36     35.22 o 
   2  12   7      480.93      447.14     31.39 o 
   3  12   7      471.53      496.21     40.91 o 
   4  12   7        1.10        7.99     17.64 o 
   5  12   7      214.62      255.36     26.56 o 
   6  12   7      135.90      159.76     32.61 o 
  -2  13   7      447.27      510.74     66.70 o 
  -1  13   7      163.29      198.50     29.68 o 
   0  13   7      214.56      221.18     31.74 o 
   1  13   7      511.05      461.68     32.92 o 
   2  13   7      139.60       97.18     22.21 o 
   3  13   7      560.63      554.44     51.81 o 
   4  13   7        4.48        6.59     19.19 o 
   5  13   7     1013.10     1057.51     89.21 o 
   6  13   7      275.52      313.86     29.38 o 
   0  14   7      632.30      603.15     53.74 o 
   1  14   7      135.01      156.01     26.26 o 
   2  14   7      242.68      258.67     28.98 o 
   3  14   7      206.90      238.70     34.34 o 
   4  14   7      435.43      385.56     32.77 o 
   5  14   7       71.03       73.94     23.20 o 
   6  14   7      159.46      197.51     27.38 o 
  -5 -10   8      373.23      341.37     32.48 o 
  -4 -10   8       48.37       73.29     24.58 o 
  -3 -10   8        3.88        1.41     21.89 o 
  -2 -10   8      449.97      453.01     36.25 o 
  -1 -10   8        1.34       19.98     42.41 o 
  -6  -9   8        0.79      -48.62     28.82 o 
  -5  -9   8      375.02      339.78     57.97 o 
  -4  -9   8       52.67       65.76     22.65 o 
  -3  -9   8      892.74      935.53     58.33 o 
  -2  -9   8      150.50      211.81     29.26 o 
  -1  -9   8      149.25      172.44     26.97 o 
   0  -9   8       14.98      -13.00     21.84 o 
   1  -9   8      508.13      443.35     36.87 o 
  -6  -8   8       42.02       29.32     30.38 o 
  -5  -8   8       91.89       53.44     19.35 o 
  -4  -8   8       26.80       31.88     19.76 o 
  -3  -8   8      307.05      300.94     28.69 o 
  -2  -8   8       83.32      103.56     24.16 o 
  -1  -8   8      234.89      214.46     27.07 o 
   0  -8   8      119.08      127.25     36.82 o 
   1  -8   8       22.39       14.91     21.34 o 
   2  -8   8      221.82      210.78     29.25 o 
   3  -8   8      185.66      132.00     31.30 o 
  -8  -7   8        2.84       -5.96     27.75 o 
  -7  -7   8      193.28      134.67     34.87 o 
  -6  -7   8        0.04        0.73     26.72 o 
  -5  -7   8      122.99      158.68     22.31 o 
  -4  -7   8      255.32      260.97     25.37 o 
  -3  -7   8     2466.42     2388.17    125.90 o 
  -2  -7   8      275.83      258.42     26.82 o 
  -1  -7   8      572.02      640.50     36.82 o 
   0  -7   8      153.95      190.42     30.43 o 
   1  -7   8      424.74      409.51     50.81 o 
   2  -7   8      690.54      709.91     40.28 o 
   3  -7   8      534.87      528.61     57.25 o 
   4  -7   8      305.92      337.39     32.59 o 
  -8  -6   8       15.50      -31.58     27.35 o 
  -7  -6   8      492.30      471.58     49.91 o 
  -6  -6   8      274.91      238.25     39.36 o 
  -5  -6   8      733.84      776.43     35.39 o 
  -4  -6   8        6.21       -3.21     16.20 o 
  -3  -6   8      898.81      918.79     40.52 o 
  -2  -6   8      616.73      589.81     33.18 o 
  -1  -6   8      702.72      641.22     37.58 o 
   0  -6   8      715.87      719.91     37.94 o 
   1  -6   8      381.03      341.31     28.80 o 
   2  -6   8       10.68        1.92     20.55 o 
   3  -6   8      723.21      675.20     64.35 o 
   4  -6   8       30.00       34.43     21.22 o 
   5  -6   8      352.30      345.08     33.45 o 
  -8  -5   8       28.35       49.13     21.12 o 
  -7  -5   8      566.51      526.99     33.52 o 
  -6  -5   8      116.80       81.67     20.95 o 
  -5  -5   8      417.81      388.70     20.38 o 
  -4  -5   8      835.34      836.93     30.86 o 
  -3  -5   8      132.34      134.78     19.49 o 
  -2  -5   8      190.35      210.98     22.38 o 
  -1  -5   8     1026.08      972.56     40.21 o 
   0  -5   8      135.04      137.98     21.26 o 
   1  -5   8     1663.92     1616.82     53.59 o 
   2  -5   8       12.63       -0.99     18.09 o 
   3  -5   8     1243.57     1350.12     55.64 o 
   4  -5   8        2.30       35.38     20.74 o 
   5  -5   8      706.12      683.39     40.23 o 
  -9  -4   8      178.96      146.61     26.08 o 
  -8  -4   8      103.46      118.41     24.08 o 
  -7  -4   8       34.82       19.58     26.37 o 
  -6  -4   8      334.58      355.64     28.31 o 
  -5  -4   8        4.69       18.08     11.09 o 
  -4  -4   8      123.87      120.77     13.77 o 
  -3  -4   8      696.48      734.67     24.78 o 
  -2  -4   8        3.58       -2.36      9.18 o 
  -1  -4   8     5610.45     5492.52    305.59 o 
   0  -4   8      962.27      961.57     38.39 o 
   1  -4   8     1706.56     1688.73     53.80 o 
   2  -4   8       36.90       31.32     17.37 o 
   3  -4   8      367.62      379.29     60.20 o 
   4  -4   8      205.19      199.79     25.67 o 
   5  -4   8       18.84       14.18     20.04 o 
   6  -4   8       15.52      -12.61     19.21 o 
  -9  -3   8       26.79       38.40     21.48 o 
  -8  -3   8       64.53       69.95     22.56 o 
  -7  -3   8       39.47        7.08     19.32 o 
  -6  -3   8      404.83      387.96     28.01 o 
  -5  -3   8      440.41      441.34     20.05 o 
  -4  -3   8      370.64      329.74     17.09 o 
  -3  -3   8     1952.95     1881.25     41.84 o 
  -2  -3   8      448.11      449.22     18.32 o 
  -1  -3   8     1708.46     1729.98     79.34 o 
   0  -3   8     2609.21     2584.76     67.36 o 
   1  -3   8      218.53      242.71     44.79 o 
   2  -3   8      236.09      257.66     28.37 o 
   3  -3   8      548.72      549.13     55.52 o 
   4  -3   8      314.75      235.48     36.87 o 
   5  -3   8       23.67       24.03     19.29 o 
   6  -3   8       88.24       64.45     21.33 o 
   7  -3   8      697.14      652.90     39.48 o 
  -9  -2   8       30.65       11.21     30.96 o 
  -8  -2   8      381.30      333.37     56.98 o 
  -7  -2   8      768.93      717.27     38.52 o 
  -6  -2   8      116.00      114.57     20.96 o 
  -5  -2   8      630.98      582.18     21.86 o 
  -4  -2   8      566.90      571.32     21.47 o 
  -3  -2   8      852.75      796.03     24.46 o 
  -2  -2   8      715.34      689.81     31.75 o 
  -1  -2   8      164.50      176.46     15.87 o 
   0  -2   8     1642.29     1599.34     50.73 o 
   1  -2   8      566.69      541.10     16.80 o 
   2  -2   8      964.79      919.00     36.52 o 
   3  -2   8        8.19       -5.95     18.27 o 
   4  -2   8       10.82        7.47     17.36 o 
   5  -2   8      547.99      547.59     32.98 o 
   6  -2   8      150.36      123.92     22.70 o 
   7  -2   8       12.50       12.76     47.20 o 
  -9  -1   8        6.09       -7.17     28.03 o 
  -8  -1   8        5.79       10.91     18.62 o 
  -7  -1   8      270.77      271.96     30.05 o 
  -6  -1   8       90.71      123.84     20.41 o 
  -5  -1   8     1346.01     1374.71     34.16 o 
  -4  -1   8      429.26      454.07     18.99 o 
  -3  -1   8       40.03       57.81     10.40 o 
  -2  -1   8      636.95      644.36     21.27 o 
  -1  -1   8      309.81      328.17     15.31 o 
   0  -1   8     2162.56     2135.42     43.16 o 
   1  -1   8      214.89      226.58     18.95 o 
   2  -1   8     2851.30     2779.92     53.25 o 
   3  -1   8      655.69      701.77     39.41 o 
   4  -1   8      575.36      575.95     30.37 o 
   5  -1   8        2.00       32.66     18.35 o 
   6  -1   8      821.52      783.78     38.59 o 
   7  -1   8       21.00       20.85     19.82 o 
   8  -1   8      113.12      103.95     40.26 o 
  -9   0   8       67.62       96.29     24.22 o 
  -8   0   8      239.36      236.77     26.99 o 
  -7   0   8      227.12      230.07     26.50 o 
  -6   0   8      314.09      331.87     26.11 o 
  -5   0   8       75.72       60.40     11.26 o 
  -4   0   8     1339.72     1335.24     32.83 o 
  -3   0   8      297.02      305.30     20.46 o 
  -2   0   8     1638.74     1788.47     38.42 o 
  -1   0   8      914.69      925.53     24.86 o 
   0   0   8     1362.21     1309.99     30.41 o 
   1   0   8       25.76       24.27      8.00 o 
   2   0   8     1160.56     1093.01     27.69 o 
   3   0   8       41.51       46.01     12.34 o 
   4   0   8       39.70       51.70     15.78 o 
   5   0   8       95.44       94.14     18.83 o 
   6   0   8      222.80      245.18     24.43 o 
   7   0   8       62.22       47.25     19.85 o 
   8   0   8      203.98      189.77     41.89 o 
  -9   1   8        4.95       -0.51     29.95 o 
  -8   1   8      440.14      435.72     32.78 o 
  -7   1   8      143.05      141.52     22.68 o 
  -6   1   8       11.57        2.69     10.71 o 
  -5   1   8     2368.17     2357.74     73.77 o 
  -4   1   8        3.55       10.55      9.17 o 
  -3   1   8       68.62       61.33      9.55 o 
  -2   1   8      445.22      404.21     16.39 o 
  -1   1   8      793.09      800.29     22.69 o 
   0   1   8      225.33      177.09     11.80 o 
   1   1   8     1653.17     1834.40     38.42 o 
   2   1   8     2381.75     2469.87     61.72 o 
   3   1   8        0.56       10.88      9.39 o 
   4   1   8     1274.72     1216.60     40.43 o 
   5   1   8       84.20       95.04     17.82 o 
   6   1   8     1065.64     1097.24     41.52 o 
   7   1   8       56.15       46.23     18.51 o 
   8   1   8      862.98     1012.54     70.08 o 
  -8   2   8      152.60      178.17     26.16 o 
  -7   2   8      157.81      200.03     24.94 o 
  -6   2   8        1.31       -4.65     10.74 o 
  -5   2   8     1888.36     1930.89     43.19 o 
  -4   2   8      273.86      295.47     16.09 o 
  -3   2   8     2174.37     2168.67     44.42 o 
  -2   2   8     1689.68     1795.39     40.30 o 
  -1   2   8        3.34        2.31      7.14 o 
   0   2   8      441.51      444.61     16.92 o 
   1   2   8      709.97      660.64     20.64 o 
   2   2   8      473.60      437.97     17.01 o 
   3   2   8      792.31      805.28     23.82 o 
   4   2   8      768.73      749.74     30.20 o 
   5   2   8      524.74      561.73     33.04 o 
   6   2   8      425.44      457.24     27.40 o 
   7   2   8      499.36      524.72     54.94 o 
   8   2   8       97.30       81.43     33.24 o 
   9   2   8      115.68      120.36     39.13 o 
  -8   3   8       31.62       20.91     21.00 o 
  -7   3   8      351.51      432.04     30.76 o 
  -6   3   8       85.61       90.92     14.17 o 
  -5   3   8     1033.61     1026.59     29.97 o 
  -4   3   8       23.50       24.72      9.94 o 
  -3   3   8      545.06      563.78     26.79 o 
  -2   3   8       13.79       14.11      7.95 o 
  -1   3   8      532.03      446.97     15.93 o 
   0   3   8      155.14      218.38     15.97 o 
   1   3   8      816.44      845.82     23.93 o 
   2   3   8       85.87       53.09      9.21 o 
   3   3   8     1416.67     1324.43     31.67 o 
   4   3   8     1732.25     1753.98     47.70 o 
   5   3   8     1033.08     1049.59     37.01 o 
   6   3   8      107.75      133.83     18.75 o 
   7   3   8        5.97       19.66     15.97 o 
   8   3   8      652.48      625.71     52.41 o 
   9   3   8      373.15      399.51     49.85 o 
  -8   4   8      109.32      122.37     24.51 o 
  -7   4   8      646.97      668.36     36.57 o 
  -6   4   8       10.48       14.95     12.43 o 
  -5   4   8      376.66      419.88     20.48 o 
  -4   4   8     1835.68     1885.34     62.40 o 
  -3   4   8     3142.76     3186.68     60.51 o 
  -2   4   8       17.61       10.15      7.14 o 
  -1   4   8      546.19      522.29     16.55 o 
   0   4   8        1.30       -0.40      8.93 o 
   1   4   8     3757.48     3640.59     64.27 o 
   2   4   8      269.24      251.84     13.12 o 
   3   4   8      248.67      209.60     12.93 o 
   4   4   8     1037.04      978.00     49.88 o 
   5   4   8      598.36      582.61     26.42 o 
   6   4   8       60.58       62.42     24.71 o 
   7   4   8      692.29      689.86     32.34 o 
   8   4   8      103.97      134.57     32.01 o 
   9   4   8      606.20      661.95     56.14 o 
  -8   5   8      249.42      216.39     45.35 o 
  -7   5   8      112.33      115.62     43.66 o 
  -6   5   8      180.77      199.61     17.93 o 
  -5   5   8      263.35      263.17     17.67 o 
  -4   5   8      184.90      185.45     14.86 o 
  -3   5   8     1065.26     1034.26     27.69 o 
  -2   5   8       97.29      101.95      8.95 o 
  -1   5   8     2184.35     2182.02     57.63 o 
   0   5   8      111.13      108.41     14.55 o 
   1   5   8     1308.02     1220.01     50.01 o 
   2   5   8      201.94      227.59     12.01 o 
   3   5   8     2456.62     2400.51     47.53 o 
   4   5   8      431.59      400.47     20.32 o 
   5   5   8     1253.70     1245.10     45.35 o 
   6   5   8       26.46       12.61     14.01 o 
   7   5   8      757.70      838.84     43.21 o 
   8   5   8       33.55       23.36     26.32 o 
   9   5   8      165.43      205.34     37.87 o 
  -7   6   8      302.80      240.02     44.62 o 
  -6   6   8       61.39      102.69     45.89 o 
  -5   6   8      817.09      886.06     37.89 o 
  -4   6   8      147.58      170.47     13.88 o 
  -3   6   8      384.61      361.87     20.36 o 
  -2   6   8     2875.16     2896.67     54.69 o 
  -1   6   8     2444.19     2361.09     62.35 o 
   0   6   8      641.55      571.61     27.44 o 
   1   6   8     2251.85     2229.46     57.98 o 
   2   6   8     2975.78     3080.52     58.62 o 
   3   6   8      719.92      711.87     21.10 o 
   4   6   8      415.73      425.31     25.34 o 
   5   6   8      820.96      802.52     48.80 o 
   6   6   8       27.35        3.65     23.51 o 
   7   6   8      502.71      589.81    100.19 o 
   8   6   8       89.21       87.61     28.65 o 
   9   6   8      221.37      248.14     39.00 o 
  -7   7   8        3.32       20.66     35.77 o 
  -6   7   8      178.29      213.58     26.60 o 
  -5   7   8        1.57      -18.68     19.02 o 
  -4   7   8       65.15       59.70     20.76 o 
  -3   7   8      115.00      134.28     27.09 o 
  -2   7   8     1717.44     1676.13     52.57 o 
  -1   7   8     2399.37     2325.42    160.87 o 
   0   7   8      561.57      553.96     27.09 o 
   1   7   8     1777.66     1720.71     53.21 o 
   2   7   8       42.04       29.43     12.73 o 
   3   7   8      957.74      883.86     23.52 o 
   4   7   8      695.03      630.27     24.25 o 
   5   7   8      192.56      210.35     16.68 o 
   6   7   8        1.56       15.13     13.02 o 
   7   7   8      423.40      446.32     44.51 o 
   8   7   8       65.51       63.42     25.52 o 
   9   7   8      830.35      924.20     62.49 o 
  -6   8   8      223.52      201.50     27.71 o 
  -5   8   8       16.79       25.65     21.96 o 
  -4   8   8      835.22      835.40     42.06 o 
  -3   8   8      840.08      754.82     38.98 o 
  -2   8   8     1113.91     1169.78    123.20 o 
  -1   8   8     2236.62     2212.72     63.19 o 
   0   8   8     1908.44     1844.92     90.03 o 
   1   8   8      811.79      824.96     33.94 o 
   2   8   8      306.28      294.28     25.37 o 
   3   8   8      318.52      330.39     13.68 o 
   4   8   8     1391.59     1432.48     34.74 o 
   5   8   8      202.05      209.60     25.67 o 
   6   8   8      432.50      424.01     23.16 o 
   7   8   8     1080.74     1099.39     37.68 o 
   8   8   8       24.85       28.68     23.13 o 
   9   8   8      556.20      561.72     48.42 o 
  -5   9   8       17.67        8.70     22.76 o 
  -4   9   8     1154.70     1269.18     51.87 o 
  -3   9   8      715.50      722.42     45.25 o 
  -2   9   8     1050.79     1132.58     47.37 o 
  -1   9   8       91.36      105.36     22.58 o 
   0   9   8      845.14      878.33     38.77 o 
   1   9   8      380.38      391.05     26.01 o 
   2   9   8      416.44      401.95     32.58 o 
   3   9   8      163.13      177.78     20.71 o 
   4   9   8     1398.87     1367.14     54.82 o 
   5   9   8      194.50      180.90     16.15 o 
   6   9   8        5.66        0.43     11.53 o 
   7   9   8      693.88      686.78     45.44 o 
   8   9   8       79.82      113.74     26.92 o 
   9   9   8      353.34      385.70     41.83 o 
  -5  10   8       23.35        1.36     27.17 o 
  -4  10   8      737.12      748.26     73.37 o 
  -3  10   8       10.37      -22.34     21.54 o 
  -2  10   8       14.08       15.56     39.41 o 
  -1  10   8      106.44      150.75     25.15 o 
   0  10   8      819.09      866.49     55.67 o 
   1  10   8       35.26       37.98     17.80 o 
   2  10   8     1004.82     1039.43     41.70 o 
   3  10   8      861.76      797.10     37.20 o 
   4  10   8      460.66      505.89     31.32 o 
   5  10   8      923.03      876.71     52.48 o 
   6  10   8     1343.75     1316.41     62.72 o 
   7  10   8      143.23      139.36     24.26 o 
   8  10   8      257.36      289.50     33.18 o 
  -4  11   8      441.01      490.30     39.50 o 
  -3  11   8       21.41       29.76     31.45 o 
  -2  11   8      534.84      595.30     65.37 o 
  -1  11   8        0.29      -21.45     19.77 o 
   0  11   8      518.85      524.16     34.54 o 
   1  11   8      171.54      159.54     24.07 o 
   2  11   8     1511.26     1549.75     53.50 o 
   3  11   8       33.21       38.32     19.75 o 
   4  11   8      192.88      150.95     23.36 o 
   5  11   8       32.56       49.66     20.21 o 
   6  11   8      356.66      380.01     38.10 o 
  -3  12   8      119.72      135.73     30.76 o 
  -2  12   8       44.78       80.94     49.26 o 
  -1  12   8      227.22      268.49     29.97 o 
   0  12   8      211.46      182.51     25.74 o 
   1  12   8       68.20       79.79     32.16 o 
   2  12   8      459.88      399.56     30.65 o 
   3  12   8      543.01      472.18     32.20 o 
   4  12   8      360.02      355.65     30.40 o 
   5  12   8        0.34       22.29     19.70 o 
   6  12   8      633.88      649.33     37.72 o 
  -2  13   8      142.14       78.50     29.19 o 
  -1  13   8       39.81       39.81     25.06 o 
   0  13   8       96.21       99.06     24.96 o 
   1  13   8       83.38       59.87     38.27 o 
   2  13   8      325.62      296.60     41.21 o 
   3  13   8      101.63      100.99     22.74 o 
   4  13   8      175.64      146.70     25.00 o 
   5  13   8       66.16       32.83     20.78 o 
   6  13   8      190.84      204.52     26.76 o 
   0  14   8      131.77      109.61     31.40 o 
   1  14   8       94.38       95.13     25.93 o 
   2  14   8       23.75        8.79     19.34 o 
   3  14   8      353.64      437.03     33.68 o 
   4  14   8      391.43      419.35     33.42 o 
   5  14   8      384.55      363.12     52.14 o 
   6  14   8        2.84        6.25     21.08 o 
  -5  -9   9       52.96       40.35     22.07 o 
  -4  -9   9      200.43      281.78     30.68 o 
  -3  -9   9       27.14       55.30     23.06 o 
  -2  -9   9       21.48        9.65     21.23 o 
  -1  -9   9      135.80      179.49     29.47 o 
   0  -9   9      297.98      319.43     34.64 o 
  -6  -8   9      230.54      258.12     45.92 o 
  -5  -8   9      119.33       92.66     22.94 o 
  -4  -8   9       14.20        3.95     19.69 o 
  -3  -8   9       53.06       51.80     21.57 o 
  -2  -8   9      151.37      210.87     28.18 o 
  -1  -8   9      500.14      560.70     42.46 o 
   0  -8   9      250.98      321.08     32.25 o 
   1  -8   9       13.69       10.24     22.60 o 
   2  -8   9       51.91       61.47     23.28 o 
  -7  -7   9       98.47       99.63     34.34 o 
  -6  -7   9      214.93      190.60     40.13 o 
  -5  -7   9      421.04      476.24     30.98 o 
  -4  -7   9      239.25      250.85     26.23 o 
  -3  -7   9       62.56       37.31     21.60 o 
  -2  -7   9      218.59      221.05     27.49 o 
  -1  -7   9       57.37       59.70     21.46 o 
   0  -7   9      828.23      953.72     80.48 o 
   1  -7   9       16.14       10.82     20.93 o 
   2  -7   9        5.55       17.16     21.06 o 
   3  -7   9       33.23       13.90     23.08 o 
  -8  -6   9     1098.58     1213.49     76.13 o 
  -7  -6   9       19.08       -2.10     26.62 o 
  -6  -6   9      311.55      261.31     39.56 o 
  -5  -6   9       75.04       62.63     18.90 o 
  -4  -6   9      125.55      153.91     23.06 o 
  -3  -6   9       52.97       48.78     30.66 o 
  -2  -6   9      235.12      259.97     26.45 o 
  -1  -6   9      622.91      612.24     35.68 o 
   0  -6   9       59.39       41.76     21.22 o 
   1  -6   9      492.90      441.43     31.50 o 
   2  -6   9       53.71       55.73     20.96 o 
   3  -6   9      304.24      279.63     29.68 o 
   4  -6   9      446.64      390.39     33.34 o 
  -8  -5   9       82.27       81.36     23.04 o 
  -7  -5   9      159.39      149.58     24.28 o 
  -6  -5   9      130.44      188.88     27.39 o 
  -5  -5   9      282.07      236.33     20.56 o 
  -4  -5   9      517.44      540.31     22.94 o 
  -3  -5   9      153.98      184.36     35.87 o 
  -2  -5   9       39.99       31.09     18.73 o 
  -1  -5   9       91.29       84.05     22.79 o 
   0  -5   9       33.31       35.58     22.99 o 
   1  -5   9      651.24      560.43     33.14 o 
   2  -5   9      645.58      639.81     36.05 o 
   3  -5   9       29.61       38.15     20.06 o 
   4  -5   9      196.02      142.88     42.74 o 
   5  -5   9        1.21       -7.30     21.10 o 
  -8  -4   9      545.88      518.80     76.65 o 
  -7  -4   9        5.35       -9.67     27.72 o 
  -6  -4   9      109.75      147.91     31.28 o 
  -5  -4   9      620.85      670.25     25.68 o 
  -4  -4   9      193.99      191.54     16.32 o 
  -3  -4   9        5.09       14.15     11.74 o 
  -2  -4   9       17.29        4.49     21.66 o 
  -1  -4   9       62.10       71.04     19.14 o 
   0  -4   9       18.63       22.42     17.97 o 
   1  -4   9       17.98       24.12     18.13 o 
   2  -4   9      846.97      851.92     39.81 o 
   3  -4   9       56.14       29.34     21.27 o 
   4  -4   9      282.03      256.66     40.23 o 
   5  -4   9       29.49       20.02     21.68 o 
  -8  -3   9       94.57       56.51     20.44 o 
  -7  -3   9      180.01      145.15     24.22 o 
  -6  -3   9      462.83      481.17     31.62 o 
  -5  -3   9     2334.71     2212.05     49.39 o 
  -4  -3   9      346.40      373.89     25.58 o 
  -3  -3   9      207.51      221.82     15.77 o 
  -2  -3   9      186.29      201.12     14.36 o 
  -1  -3   9       40.60       50.25      9.04 o 
   0  -3   9        1.91        8.87     14.59 o 
   1  -3   9      484.05      487.76     28.23 o 
   2  -3   9       64.59       54.04     21.03 o 
   3  -3   9       10.14        1.31     17.31 o 
   4  -3   9       25.32       11.99     20.39 o 
   5  -3   9       33.99       26.01     28.75 o 
   6  -3   9      171.51      181.75     36.75 o 
  -8  -2   9       29.87       38.93     20.20 o 
  -7  -2   9      464.92      440.79     31.88 o 
  -6  -2   9       54.26       51.69     18.68 o 
  -5  -2   9        4.65        9.55     18.76 o 
  -4  -2   9       46.13       47.31     11.85 o 
  -3  -2   9      241.57      247.23     15.83 o 
  -2  -2   9      934.01      965.67     27.62 o 
  -1  -2   9      296.64      298.02     15.55 o 
   0  -2   9      192.25      206.95     12.82 o 
   1  -2   9     1485.58     1504.89     70.89 o 
   2  -2   9       29.02       29.54     16.50 o 
   3  -2   9      438.45      451.70     28.88 o 
   4  -2   9      378.15      385.77     28.36 o 
   5  -2   9      446.78      468.65     44.86 o 
   6  -2   9      181.80      202.27     26.48 o 
   7  -2   9      530.80      583.66     37.59 o 
  -9  -1   9      431.72      428.54     34.49 o 
  -8  -1   9        2.02       19.77     27.07 o 
  -7  -1   9        3.87        1.09     18.67 o 
  -6  -1   9      121.21      106.60     21.24 o 
  -5  -1   9        7.31        1.51     11.00 o 
  -4  -1   9      215.25      249.30     15.81 o 
  -3  -1   9      171.04      164.15     14.07 o 
  -2  -1   9      524.43      535.85     20.74 o 
  -1  -1   9     2508.16     2690.28     53.32 o 
   0  -1   9      285.72      275.92     14.65 o 
   1  -1   9     3705.52     3658.15     67.60 o 
   2  -1   9      641.48      661.37     21.21 o 
   3  -1   9      421.16      401.83     26.70 o 
   4  -1   9      503.28      488.00     29.78 o 
   5  -1   9      152.88      155.96     22.37 o 
   6  -1   9       12.40        7.57     18.89 o 
   7  -1   9        3.71      -10.28     19.49 o 
  -8   0   9      128.58      111.56     23.33 o 
  -7   0   9      127.40      120.27     26.99 o 
  -6   0   9       61.38       51.21     18.23 o 
  -5   0   9      465.12      418.75     19.78 o 
  -4   0   9        6.23       -6.04     19.77 o 
  -3   0   9     1034.48     1075.97     31.72 o 
  -2   0   9      769.97      829.27     25.04 o 
  -1   0   9      574.08      573.09     26.16 o 
   0   0   9       11.44       13.27      8.91 o 
   1   0   9      645.98      640.29     28.96 o 
   2   0   9       60.20       66.91     10.33 o 
   3   0   9      256.81      244.32     14.15 o 
   4   0   9       16.44       -0.23     15.24 o 
   5   0   9      336.16      352.78     26.55 o 
   6   0   9      194.64      212.78     23.93 o 
   7   0   9      234.60      272.24     27.80 o 
  -8   1   9       15.62       14.80     19.33 o 
  -7   1   9       66.21       74.05     20.79 o 
  -6   1   9        4.90        6.02     10.91 o 
  -5   1   9        3.58       -7.28     10.25 o 
  -4   1   9       44.27       40.96     10.90 o 
  -3   1   9      543.28      583.30     24.60 o 
  -2   1   9      959.70      993.90     45.28 o 
  -1   1   9     1757.34     1770.88     38.34 o 
   0   1   9       19.88       25.63      8.69 o 
   1   1   9       97.30       92.44     10.57 o 
   2   1   9      735.24      693.16     22.54 o 
   3   1   9     3181.42     3077.58     59.73 o 
   4   1   9     1264.96     1224.95     42.43 o 
   5   1   9      536.57      604.81     49.20 o 
   6   1   9       55.30       42.61     18.48 o 
   7   1   9      913.15     1005.03     43.84 o 
   8   1   9        0.68      -41.16     29.32 o 
  -8   2   9      121.38      143.50     27.22 o 
  -7   2   9       85.91       75.31     21.45 o 
  -6   2   9        3.68        7.92     11.48 o 
  -5   2   9      161.12      155.04     24.18 o 
  -4   2   9      439.22      494.99     23.01 o 
  -3   2   9     1081.56     1142.39     29.92 o 
  -2   2   9      334.18      359.80     16.14 o 
  -1   2   9        5.24       -4.02      7.09 o 
   0   2   9      572.34      567.19     21.13 o 
   1   2   9     1620.84     1664.30     46.86 o 
   2   2   9     1961.42     1947.10     56.35 o 
   3   2   9      521.03      522.31     20.28 o 
   4   2   9     1448.15     1413.89     44.21 o 
   5   2   9      302.88      339.37     31.13 o 
   6   2   9       31.81       27.58     20.58 o 
   7   2   9      647.12      687.42     51.06 o 
   8   2   9      150.45      127.08     33.94 o 
  -8   3   9       92.27       99.22     24.08 o 
  -7   3   9       37.63       46.12     20.49 o 
  -6   3   9      706.80      747.67     33.05 o 
  -5   3   9       59.32       55.45     12.93 o 
  -4   3   9     1137.29     1161.13     31.47 o 
  -3   3   9      368.33      421.81     18.06 o 
  -2   3   9      313.32      306.69     14.86 o 
  -1   3   9      287.59      272.02     13.38 o 
   0   3   9     1226.57     1298.80     30.15 o 
   1   3   9      377.53      354.86     15.37 o 
   2   3   9      328.40      349.39     19.34 o 
   3   3   9      568.98      544.71     20.39 o 
   4   3   9      973.34      950.44     34.10 o 
   5   3   9     2534.47     2496.78     65.25 o 
   6   3   9       45.80       68.47     17.96 o 
   7   3   9     1017.41     1102.71     66.22 o 
   8   3   9     1091.60     1213.73     72.47 o 
  -8   4   9      235.87      255.41     29.32 o 
  -7   4   9      476.22      519.59     36.32 o 
  -6   4   9      757.27      794.47     28.67 o 
  -5   4   9       22.50       28.86     12.57 o 
  -4   4   9       88.62       97.49     13.28 o 
  -3   4   9      160.27      144.18     12.59 o 
  -2   4   9       11.01        4.73     10.70 o 
  -1   4   9     1172.56     1173.22     39.03 o 
   0   4   9     2060.70     2132.32     42.41 o 
   1   4   9       46.14       39.27      7.39 o 
   2   4   9      713.24      710.06     22.11 o 
   3   4   9     1066.02     1080.29     60.61 o 
   4   4   9     1741.76     1705.12     47.55 o 
   5   4   9      676.57      663.17     30.30 o 
   6   4   9     2398.96     2428.81     64.69 o 
   7   4   9       67.01       62.76     17.61 o 
   8   4   9       79.32       71.78     30.71 o 
   9   4   9       20.51       22.53     32.21 o 
  -7   5   9       20.00       78.13     38.97 o 
  -6   5   9      994.25     1067.19     33.36 o 
  -5   5   9        1.19       -4.48      9.38 o 
  -4   5   9       25.35       32.00     17.91 o 
  -3   5   9      422.88      457.97     18.29 o 
  -2   5   9      866.42      906.65     23.99 o 
  -1   5   9      409.47      385.14     13.38 o 
   0   5   9     1484.38     1470.68     44.91 o 
   1   5   9       10.93        7.92      6.59 o 
   2   5   9     1188.26     1148.58     35.56 o 
   3   5   9     1367.16     1337.26     32.06 o 
   4   5   9     2894.74     2710.68     65.23 o 
   5   5   9      602.98      586.39     28.38 o 
   6   5   9     1237.63     1280.60     71.93 o 
   7   5   9       81.28       60.57     17.03 o 
   8   5   9      236.46      257.29     36.27 o 
   9   5   9       21.84        6.39     28.72 o 
  -7   6   9      755.59      758.45     67.52 o 
  -6   6   9      178.37      216.74     25.60 o 
  -5   6   9       30.95       27.87     19.43 o 
  -4   6   9      515.95      482.26     30.49 o 
  -3   6   9      522.51      487.69     44.96 o 
  -2   6   9      229.32      259.01     22.71 o 
  -1   6   9      858.77      895.46     41.11 o 
   0   6   9      477.25      474.06     25.58 o 
   1   6   9      253.08      258.40     20.00 o 
   2   6   9     1807.82     1752.78     67.03 o 
   3   6   9      397.35      405.06     17.83 o 
   4   6   9      439.08      408.35     18.10 o 
   5   6   9       22.88       26.42     25.95 o 
   6   6   9     1473.07     1575.86     47.57 o 
   7   6   9       15.28       23.20     14.91 o 
   8   6   9        4.58      -11.65     22.23 o 
   9   6   9       92.64       66.35     31.15 o 
  -6   7   9        1.27       33.25     22.09 o 
  -5   7   9       57.31      106.90     41.59 o 
  -4   7   9      239.96      238.14     26.96 o 
  -3   7   9      127.19       96.75     22.15 o 
  -2   7   9       14.54       17.30     17.69 o 
  -1   7   9      538.29      510.16     28.72 o 
   0   7   9     1576.58     1544.50     48.44 o 
   1   7   9      441.53      414.82     53.54 o 
   2   7   9     3132.56     2870.80    100.18 o 
   3   7   9      428.50      407.81     16.73 o 
   4   7   9     1069.10      990.47     31.60 o 
   5   7   9        7.65       -8.81     11.03 o 
   6   7   9      886.83      916.32     37.88 o 
   7   7   9       30.33       42.89     15.19 o 
   8   7   9      614.14      697.76     50.78 o 
   9   7   9        8.82       10.81     27.72 o 
  -6   8   9       12.98       10.05     22.18 o 
  -5   8   9      881.03      921.08     44.87 o 
  -4   8   9      496.59      508.22     53.51 o 
  -3   8   9      456.28      445.42     48.78 o 
  -2   8   9      524.21      504.15     32.16 o 
  -1   8   9     1064.20     1039.23     57.17 o 
   0   8   9     1563.70     1491.82     48.92 o 
   1   8   9      387.92      406.93     25.81 o 
   2   8   9      157.74      144.20     19.33 o 
   3   8   9      486.22      435.09     26.65 o 
   4   8   9       10.30       10.31      8.53 o 
   5   8   9      143.79      164.46     22.83 o 
   6   8   9       20.48       14.70     21.23 o 
   7   8   9       10.63       -0.10     12.48 o 
   8   8   9      593.10      599.03     46.42 o 
   9   8   9        0.39      -10.78     25.39 o 
  -5   9   9      230.83      230.22     30.62 o 
  -4   9   9        0.13        7.28     22.03 o 
  -3   9   9       27.75       21.36     27.42 o 
  -2   9   9     1312.60     1335.10     51.60 o 
  -1   9   9       20.14       17.58     38.42 o 
   0   9   9       54.32       48.83     18.46 o 
   1   9   9      711.63      693.02     33.70 o 
   2   9   9      122.55      117.97     19.00 o 
   3   9   9      762.77      772.47     55.34 o 
   4   9   9       18.79       20.16     17.37 o 
   5   9   9       51.37       75.93     26.22 o 
   6   9   9     1089.32     1065.58     48.77 o 
   7   9   9       96.26       91.86     15.90 o 
   8   9   9      638.17      743.51     50.18 o 
  -5  10   9       22.63       38.53     25.64 o 
  -4  10   9      332.66      361.10     35.23 o 
  -3  10   9      135.10      124.89     27.34 o 
  -2  10   9      382.69      364.81     32.63 o 
  -1  10   9      726.11      674.62     47.18 o 
   0  10   9      247.40      275.54     27.27 o 
   1  10   9     2800.16     2826.46     77.73 o 
   2  10   9       23.89       -8.01     15.97 o 
   3  10   9      373.82      369.75     28.01 o 
   4  10   9      237.92      241.59     36.07 o 
   5  10   9      275.19      299.70     67.33 o 
   6  10   9       25.03       61.09     26.95 o 
   7  10   9        9.61       18.07     20.66 o 
  -4  11   9        7.98      -16.45     25.48 o 
  -3  11   9      356.35      390.65     35.50 o 
  -2  11   9        1.96        8.82     44.46 o 
  -1  11   9      272.16      276.09     38.55 o 
   0  11   9      172.86      113.57     24.89 o 
   1  11   9      914.48      909.43     72.11 o 
   2  11   9      117.16      123.63     21.76 o 
   3  11   9      167.42      183.06     23.76 o 
   4  11   9      158.50       92.07     21.71 o 
   5  11   9       66.37       56.20     20.02 o 
   6  11   9       79.76       79.98     20.96 o 
  -3  12   9      118.79       84.01     29.80 o 
  -2  12   9      314.24      281.10     51.88 o 
  -1  12   9      538.34      531.34     37.80 o 
   0  12   9       42.57       37.33     26.05 o 
   1  12   9        5.37       -7.63     18.31 o 
   2  12   9       60.85       46.59     21.23 o 
   3  12   9      578.11      564.46     34.86 o 
   4  12   9        1.01        3.26     19.22 o 
   5  12   9      246.30      293.19     28.33 o 
   6  12   9      244.48      233.66     27.48 o 
  -1  13   9       10.60      -13.19     23.43 o 
   0  13   9        8.97      -18.23     20.79 o 
   1  13   9      129.80      177.04     26.95 o 
   2  13   9      544.93      583.09     36.20 o 
   3  13   9      686.29      696.60     42.74 o 
   4  13   9      242.13      217.03     27.36 o 
   5  13   9       29.70       62.64     22.03 o 
   6  13   9      174.25      227.66     42.86 o 
   0  14   9      174.65      208.00     42.44 o 
   1  14   9      255.70      275.60     47.77 o 
   2  14   9       31.30       29.48     25.12 o 
   3  14   9       20.78       -2.15     20.41 o 
   4  14   9      519.19      515.57     44.82 o 
   5  14   9      293.34      269.85     53.47 o 
  -5  -8  10       84.55      105.52     25.36 o 
  -4  -8  10       75.47       57.91     24.34 o 
  -3  -8  10       30.15       52.04     23.54 o 
  -2  -8  10      205.50      215.96     30.26 o 
  -1  -8  10      815.45      835.82     45.82 o 
   0  -8  10       80.42       75.76     25.63 o 
  -6  -7  10        2.97      -34.97     27.59 o 
  -5  -7  10      196.34      166.01     24.59 o 
  -4  -7  10       89.05       80.07     22.45 o 
  -3  -7  10       50.08       39.95     29.83 o 
  -2  -7  10      267.32      302.68     41.91 o 
  -1  -7  10      421.89      460.28     34.82 o 
   0  -7  10       74.97       24.43     20.96 o 
   1  -7  10      251.25      248.72     31.02 o 
   2  -7  10      126.38      119.45     26.84 o 
  -7  -6  10       25.57       26.89     31.05 o 
  -6  -6  10      155.95      179.55     38.73 o 
  -5  -6  10      263.79      262.93     31.15 o 
  -4  -6  10      379.60      385.18     29.76 o 
  -3  -6  10      570.06      598.79     35.48 o 
  -2  -6  10      176.23      172.86     24.98 o 
  -1  -6  10      369.77      430.85     32.37 o 
   0  -6  10      266.86      243.39     41.61 o 
   1  -6  10       84.03      113.79     24.40 o 
   2  -6  10        9.26      -21.36     20.27 o 
   3  -6  10      137.38      123.82     26.27 o 
  -7  -5  10       14.74       10.35     19.74 o 
  -6  -5  10        5.72        2.21     17.93 o 
  -5  -5  10       10.76       22.66     13.01 o 
  -4  -5  10       97.64      106.74     21.19 o 
  -3  -5  10      519.72      516.48     32.10 o 
  -2  -5  10      149.37      146.30     23.87 o 
  -1  -5  10        6.72       -1.91     19.91 o 
   0  -5  10       51.59       24.15     21.43 o 
   1  -5  10      238.62      229.70     41.84 o 
   2  -5  10        3.02      -36.20     18.10 o 
   3  -5  10      125.62      123.36     25.54 o 
   4  -5  10       26.71       12.43     21.39 o 
  -8  -4  10        4.44        0.26     20.99 o 
  -7  -4  10       90.70      116.44     28.82 o 
  -6  -4  10      388.95      380.71     40.60 o 
  -5  -4  10       11.79       -1.33     12.15 o 
  -4  -4  10     1558.78     1583.41     45.73 o 
  -3  -4  10     1516.62     1511.73     50.96 o 
  -2  -4  10      274.70      265.65     25.81 o 
  -1  -4  10      285.79      224.85     30.41 o 
   0  -4  10        1.55        4.31     17.99 o 
   1  -4  10      383.27      396.64     29.81 o 
   2  -4  10      184.50      208.07     25.28 o 
   3  -4  10        6.43       16.97     19.94 o 
   4  -4  10      310.75      290.38     42.46 o 
   5  -4  10        4.61       -2.29     27.77 o 
  -8  -3  10      176.63      119.56     23.94 o 
  -7  -3  10      133.10      176.63     25.70 o 
  -6  -3  10     1426.52     1500.63     53.89 o 
  -5  -3  10        3.37       -4.20     15.78 o 
  -4  -3  10     1063.27     1049.41     31.90 o 
  -3  -3  10       71.96       72.99     13.52 o 
  -2  -3  10      296.81      301.44     25.88 o 
  -1  -3  10      159.92      168.59     21.86 o 
   0  -3  10       70.48       97.72     44.29 o 
   1  -3  10      372.36      415.57     32.03 o 
   2  -3  10      420.65      463.42     87.00 o 
   3  -3  10      168.08      241.87     26.72 o 
   4  -3  10      123.90      106.29     24.40 o 
   5  -3  10      289.07      240.58     28.63 o 
  -8  -2  10      432.82      380.98     31.99 o 
  -7  -2  10       99.05      102.66     22.29 o 
  -6  -2  10     1367.93     1396.96     55.10 o 
  -5  -2  10       62.65       68.94     13.30 o 
  -4  -2  10      228.15      227.25     17.13 o 
  -3  -2  10      169.52      179.48     15.80 o 
  -2  -2  10      302.73      283.54     29.90 o 
  -1  -2  10      105.08      113.55     12.38 o 
   0  -2  10      864.54      810.02     36.36 o 
   1  -2  10      169.88      159.11     21.00 o 
   2  -2  10      166.72      169.56     37.27 o 
   3  -2  10      802.04      746.98     38.59 o 
   4  -2  10      359.04      366.28     32.89 o 
   5  -2  10      391.59      367.82     31.10 o 
   6  -2  10      179.52      188.31     26.96 o 
  -8  -1  10      775.83      766.99     40.65 o 
  -7  -1  10      310.30      303.51     46.69 o 
  -6  -1  10      885.67      865.60     40.68 o 
  -5  -1  10      102.31      108.10     15.03 o 
  -4  -1  10       17.97       25.86     12.06 o 
  -3  -1  10      791.73      760.93     26.24 o 
  -2  -1  10     1812.63     1778.50     41.41 o 
  -1  -1  10      181.56      190.62     14.82 o 
   0  -1  10      291.91      298.91     16.55 o 
   1  -1  10      515.37      497.36     70.13 o 
   2  -1  10       55.81       37.66     17.54 o 
   3  -1  10      414.35      421.21     37.02 o 
   4  -1  10      353.27      363.84     28.95 o 
   5  -1  10        2.31       -8.84     17.85 o 
   6  -1  10      394.01      414.36     32.08 o 
   7  -1  10      113.06      121.19     29.32 o 
  -8   0  10      957.34      905.28     44.88 o 
  -7   0  10      482.19      481.77     49.31 o 
  -6   0  10       20.45        9.35     17.95 o 
  -5   0  10       24.78       33.08     12.42 o 
  -4   0  10     1289.67     1337.02     35.88 o 
  -3   0  10     1619.72     1585.45     38.34 o 
  -2   0  10      473.67      480.10     23.70 o 
  -1   0  10      784.82      800.72     25.60 o 
   0   0  10      287.30      297.23     16.62 o 
   1   0  10      173.97      160.18     13.52 o 
   2   0  10      265.01      279.07     18.43 o 
   3   0  10       56.88       35.86     17.22 o 
   4   0  10      653.83      639.73     33.65 o 
   5   0  10       29.70        2.21     18.41 o 
   6   0  10      708.64      710.25     37.48 o 
   7   0  10       52.41       45.73     21.50 o 
  -8   1  10        1.75       19.89     38.65 o 
  -7   1  10      234.29      250.29     26.81 o 
  -6   1  10       15.47       19.27     18.83 o 
  -5   1  10      783.97      771.64     26.81 o 
  -4   1  10     1228.05     1254.20     33.90 o 
  -3   1  10      956.40      931.92     28.37 o 
  -2   1  10      590.72      599.50     33.65 o 
  -1   1  10      222.54      219.51     14.32 o 
   0   1  10     1603.30     1654.14     38.23 o 
   1   1  10       95.50       95.55     11.67 o 
   2   1  10        6.00      -10.28      8.51 o 
   3   1  10      931.41      914.71     27.76 o 
   4   1  10      270.33      297.08     16.94 o 
   5   1  10       15.63       34.98     18.04 o 
   6   1  10        9.42       15.80     27.07 o 
   7   1  10       49.19       47.87     20.23 o 
  -8   2  10       43.13       50.85     22.09 o 
  -7   2  10      632.47      591.25     53.27 o 
  -6   2  10      338.63      391.62     21.01 o 
  -5   2  10      430.77      437.37     20.72 o 
  -4   2  10      606.68      636.59     24.11 o 
  -3   2  10      195.63      211.58     15.69 o 
  -2   2  10      225.54      210.89     13.81 o 
  -1   2  10      192.76      174.93     12.85 o 
   0   2  10      332.01      305.71     24.89 o 
   1   2  10        3.81        7.60      9.34 o 
   2   2  10      511.14      531.03     21.08 o 
   3   2  10     2331.20     2337.81     49.92 o 
   4   2  10        8.73        1.86     11.08 o 
   5   2  10        1.03        9.37     17.10 o 
   6   2  10     1278.51     1426.66     50.49 o 
   7   2  10      253.62      240.42     26.04 o 
   8   2  10      589.33      537.93     54.21 o 
  -8   3  10        7.55       42.35     21.83 o 
  -7   3  10      461.46      473.37     58.30 o 
  -6   3  10       90.12       62.87     14.54 o 
  -5   3  10      997.36      985.04     32.03 o 
  -4   3  10        0.78        7.59     13.93 o 
  -3   3  10       25.82       42.60     13.48 o 
  -2   3  10     1387.71     1408.48     56.52 o 
  -1   3  10     1904.47     1866.98     40.74 o 
   0   3  10       47.41       44.69      8.70 o 
   1   3  10     1745.86     1805.54     43.21 o 
   2   3  10       72.69       82.67     15.44 o 
   3   3  10      409.98      454.29     29.48 o 
   4   3  10       75.41       94.50     13.11 o 
   5   3  10       72.91       63.95     17.58 o 
   6   3  10      364.67      398.32     27.58 o 
   7   3  10       25.40       20.12     21.75 o 
   8   3  10      262.23      252.66     39.73 o 
  -7   4  10      539.10      627.18     59.76 o 
  -6   4  10       11.40       -1.62     11.42 o 
  -5   4  10      295.31      333.50     19.10 o 
  -4   4  10       75.84       90.64     12.55 o 
  -3   4  10       98.23       75.96     14.01 o 
  -2   4  10      680.21      661.05     24.00 o 
  -1   4  10      162.05      178.73     11.40 o 
   0   4  10        3.48       11.41      6.70 o 
   1   4  10     1196.61     1247.71     30.16 o 
   2   4  10      107.97      102.00     11.07 o 
   3   4  10      174.34      156.18     13.18 o 
   4   4  10       67.10       56.21     12.18 o 
   5   4  10      767.51      749.99     33.16 o 
   6   4  10      657.76      645.72     40.60 o 
   7   4  10       61.89       54.73     17.87 o 
   8   4  10      294.16      279.05     39.43 o 
  -7   5  10      167.06      250.13     49.05 o 
  -6   5  10       41.38       50.06     19.82 o 
  -5   5  10      912.08      939.34     40.53 o 
  -4   5  10      153.92      135.28     21.76 o 
  -3   5  10       81.13       72.13     22.89 o 
  -2   5  10      240.60      226.67     28.37 o 
  -1   5  10     1291.52     1338.58     66.55 o 
   0   5  10      993.25      995.02     24.97 o 
   1   5  10      472.96      506.46     17.07 o 
   2   5  10       16.21       11.03      7.50 o 
   3   5  10       96.93       81.92     11.13 o 
   4   5  10      466.52      445.57     20.39 o 
   5   5  10      767.25      796.53     33.55 o 
   6   5  10       61.58       54.99     16.37 o 
   7   5  10       39.05       30.73     17.03 o 
   8   5  10      233.82      226.44     35.97 o 
  -7   6  10       11.47       51.34     40.30 o 
  -6   6  10        4.85       -8.31     23.58 o 
  -5   6  10      196.09      174.89     25.26 o 
  -4   6  10       49.58       55.82     20.51 o 
  -3   6  10        3.34      -16.86     17.25 o 
  -2   6  10     1231.81     1264.02     97.38 o 
  -1   6  10        5.05       30.05     16.44 o 
   0   6  10      138.14      120.62     18.81 o 
   1   6  10      129.79      185.61     19.38 o 
   2   6  10      251.62      224.38     15.55 o 
   3   6  10      731.41      749.05     23.91 o 
   4   6  10      560.57      545.11     29.84 o 
   5   6  10      163.87      171.52     38.18 o 
   6   6  10      292.59      268.54     23.48 o 
   7   6  10      343.18      327.64     25.04 o 
   8   6  10        3.52      -26.92     22.99 o 
  -6   7  10      202.24      233.09     28.74 o 
  -5   7  10        1.34       -1.82     20.00 o 
  -4   7  10     1085.98     1126.42     47.90 o 
  -3   7  10      655.23      640.98     36.15 o 
  -2   7  10      349.60      352.79     27.97 o 
  -1   7  10       44.69       45.03     19.42 o 
   0   7  10      492.34      436.91     27.94 o 
   1   7  10      645.77      639.39     30.65 o 
   2   7  10      128.19      102.82     22.23 o 
   3   7  10      166.42      181.46     19.83 o 
   4   7  10        0.73        0.75      9.39 o 
   5   7  10       76.30       79.39     32.33 o 
   6   7  10      608.11      606.90     28.98 o 
   7   7  10     1005.47     1075.18     66.19 o 
   8   7  10      105.18      137.99     30.21 o 
  -6   8  10      272.03      312.18     31.88 o 
  -5   8  10       17.15       21.60     21.96 o 
  -4   8  10      513.63      536.89     39.76 o 
  -3   8  10        5.73       30.35     21.64 o 
  -2   8  10      151.55      148.35     24.85 o 
  -1   8  10       56.45       47.62     46.79 o 
   0   8  10     1027.23      906.27     38.84 o 
   1   8  10       72.96       73.80     24.29 o 
   2   8  10      318.15      292.73     26.54 o 
   3   8  10        7.13        2.02     15.58 o 
   4   8  10      634.56      632.67     33.85 o 
   5   8  10      599.92      612.38     33.12 o 
   6   8  10      413.71      368.79     23.17 o 
   7   8  10      308.38      352.47     24.82 o 
   8   8  10      197.14      227.90     32.28 o 
  -5   9  10      287.78      264.85     38.55 o 
  -4   9  10      259.30      239.44     66.55 o 
  -3   9  10       11.67        6.89     21.90 o 
  -2   9  10       38.26       10.17     35.65 o 
  -1   9  10       35.06       58.91     48.96 o 
   0   9  10      286.59      255.41     25.72 o 
   1   9  10      103.66       92.23     19.67 o 
   2   9  10      156.50      155.13     22.08 o 
   3   9  10      230.88      205.70     22.84 o 
   4   9  10      644.96      654.05     69.18 o 
   5   9  10      429.98      446.94     29.95 o 
   6   9  10        5.26       13.81     22.69 o 
   7   9  10      230.11      286.97     34.37 o 
  -4  10  10       34.36       41.69     26.62 o 
  -3  10  10       25.45        5.19     23.58 o 
  -2  10  10       40.50       30.05     22.91 o 
  -1  10  10       82.00       53.06     24.05 o 
   0  10  10        4.22       18.79     20.34 o 
   1  10  10      240.56      248.58     26.36 o 
   2  10  10      137.16      149.40     22.13 o 
   3  10  10       43.96       39.82     22.81 o 
   4  10  10      632.89      639.01     35.39 o 
   5  10  10        5.43       32.00     19.39 o 
   6  10  10       19.33       23.84     18.38 o 
   7  10  10        0.97       12.28     23.83 o 
  -3  11  10       16.27      -21.86     34.94 o 
  -2  11  10      384.20      356.24     34.17 o 
  -1  11  10       45.60       12.63     60.38 o 
   0  11  10      150.81      162.06     26.24 o 
   1  11  10      505.37      414.35     43.36 o 
   2  11  10      496.84      534.54     33.19 o 
   3  11  10        4.29       -2.43     18.29 o 
   4  11  10      193.90      209.13     25.22 o 
   5  11  10        0.99       -6.75     17.50 o 
   6  11  10      500.74      557.19     34.73 o 
  -2  12  10       89.95      149.53     31.79 o 
  -1  12  10      102.10      102.61     26.40 o 
   0  12  10      448.73      455.45     34.95 o 
   1  12  10      225.73      228.94     27.79 o 
   2  12  10        3.31       14.34     19.30 o 
   3  12  10      347.50      304.17     28.90 o 
   4  12  10       93.20       85.27     21.69 o 
   5  12  10       47.65       17.75     32.19 o 
   6  12  10       41.71       27.67     20.30 o 
   7  12  10        1.43       36.17     29.32 o 
  -1  13  10      268.59      310.47     35.21 o 
   0  13  10      218.73      241.59     44.52 o 
   1  13  10       21.33       32.07     21.99 o 
   2  13  10       19.64       20.43     20.58 o 
   3  13  10      252.32      243.21     34.24 o 
   4  13  10      152.67      142.80     25.25 o 
   5  13  10       28.96       37.77     21.46 o 
   6  13  10      899.45      915.85     80.79 o 
   1  14  10      131.93      138.86     27.64 o 
   2  14  10        9.25       -8.29     20.18 o 
   3  14  10      794.50      766.23     44.01 o 
   4  14  10        1.67       -2.46     28.03 o 
  -5  -7  11       38.99       32.15     22.36 o 
  -4  -7  11      133.85      141.01     25.96 o 
  -3  -7  11       26.88       -9.33     21.37 o 
  -2  -7  11      448.48      487.83     37.34 o 
  -1  -7  11        3.85        8.47     22.16 o 
   0  -7  11      442.22      483.95     38.68 o 
  -6  -6  11        5.40        9.75     28.92 o 
  -5  -6  11      135.21      142.53     29.85 o 
  -4  -6  11      652.81      612.24     36.97 o 
  -3  -6  11      222.40      249.07     29.00 o 
  -2  -6  11      273.72      263.49     29.70 o 
  -1  -6  11       17.83       31.03     22.27 o 
   0  -6  11      710.07      718.69     40.97 o 
   1  -6  11        1.61       -8.34     19.87 o 
   2  -6  11      133.47      113.20     25.49 o 
  -7  -5  11       14.77        6.77     20.48 o 
  -6  -5  11       10.35       22.56     26.49 o 
  -5  -5  11      189.67      211.63     24.79 o 
  -4  -5  11      328.91      317.32     27.87 o 
  -3  -5  11      124.83      141.73     24.18 o 
  -2  -5  11      459.86      474.00     33.87 o 
  -1  -5  11        0.70       34.48     20.81 o 
   0  -5  11      429.13      498.09     35.03 o 
   1  -5  11      166.22      187.42     29.23 o 
   2  -5  11      262.35      276.24     30.18 o 
   3  -5  11       54.07       51.56     23.03 o 
  -7  -4  11      226.06      233.51     33.58 o 
  -6  -4  11       14.71       27.46     18.93 o 
  -5  -4  11      215.81      249.48     19.06 o 
  -4  -4  11      468.87      443.66     29.34 o 
  -3  -4  11      304.85      359.53     28.26 o 
  -2  -4  11     1003.17      982.90     48.75 o 
  -1  -4  11      507.84      485.77     32.79 o 
   0  -4  11      817.21      826.69     73.81 o 
   1  -4  11      154.74      190.44     32.18 o 
   2  -4  11      440.40      429.11     81.96 o 
   3  -4  11     1519.12     1517.46     57.85 o 
   4  -4  11       27.69        4.59     29.65 o 
  -7  -3  11      938.67      896.13     52.78 o 
  -6  -3  11      194.71      214.36     25.56 o 
  -5  -3  11      319.15      338.19     21.90 o 
  -4  -3  11       37.43       45.84     17.18 o 
  -3  -3  11      654.54      687.18     47.85 o 
  -2  -3  11      581.69      594.13     32.61 o 
  -1  -3  11      114.36      100.79     21.88 o 
   0  -3  11        1.87      -17.53     18.69 o 
   1  -3  11      718.94      658.31     39.78 o 
   2  -3  11      154.32      141.51     23.82 o 
   3  -3  11      201.44      197.64     26.44 o 
   4  -3  11      270.50      273.01     29.95 o 
   5  -3  11       36.77       12.63     21.92 o 
  -7  -2  11      697.09      659.69     38.15 o 
  -6  -2  11      101.45       74.00     21.09 o 
  -5  -2  11      183.62      204.89     16.82 o 
  -4  -2  11       47.94       34.84     13.27 o 
  -3  -2  11      180.93      211.75     23.39 o 
  -2  -2  11       90.95      113.63     13.92 o 
  -1  -2  11     1340.13     1391.98     49.33 o 
   0  -2  11      132.37      136.54     21.84 o 
   1  -2  11     1247.78     1305.25     49.39 o 
   2  -2  11      549.55      556.69     32.93 o 
   3  -2  11      698.12      803.22     41.44 o 
   4  -2  11      198.66      191.41     26.58 o 
   5  -2  11      107.33      108.70     24.66 o 
  -8  -1  11        7.70       18.55     20.66 o 
  -7  -1  11       53.58       68.72     21.28 o 
  -6  -1  11        5.05       13.28     24.02 o 
  -5  -1  11      660.23      702.85     27.83 o 
  -4  -1  11       77.53       82.15     14.44 o 
  -3  -1  11       56.78       59.20     14.15 o 
  -2  -1  11       16.89        7.14     16.54 o 
  -1  -1  11     3731.69     3819.52     80.77 o 
   0  -1  11       46.69       58.85     26.10 o 
   1  -1  11      344.81      336.92     42.18 o 
   2  -1  11      575.81      558.23     38.75 o 
   3  -1  11      205.02      190.07     24.26 o 
   4  -1  11      295.98      215.10     46.52 o 
   5  -1  11      361.26      393.31     31.65 o 
   6  -1  11       10.19        0.54     19.46 o 
  -8   0  11      170.92      161.72     25.40 o 
  -7   0  11      234.04      207.32     25.07 o 
  -6   0  11      263.33      257.17     40.18 o 
  -5   0  11      941.13      890.46     30.38 o 
  -4   0  11      417.98      420.59     21.51 o 
  -3   0  11     1502.41     1548.55     39.21 o 
  -2   0  11     1309.32     1228.53     34.10 o 
  -1   0  11     1408.08     1448.07     39.79 o 
   0   0  11      407.89      398.07     20.06 o 
   1   0  11      253.31      270.10     16.39 o 
   2   0  11       17.48       28.47     17.29 o 
   3   0  11       26.80       17.91     16.98 o 
   4   0  11       35.01       34.81     19.26 o 
   5   0  11      459.19      467.29     31.97 o 
   6   0  11        3.46      -15.96     18.29 o 
  -8   1  11      388.54      361.62     32.71 o 
  -7   1  11       38.99       14.28     48.23 o 
  -6   1  11      499.52      533.46     32.59 o 
  -5   1  11      500.67      487.63     22.85 o 
  -4   1  11      159.18      170.95     22.09 o 
  -3   1  11      142.43      182.08     18.19 o 
  -2   1  11       44.30       43.30     11.35 o 
  -1   1  11       35.72       58.63     11.99 o 
   0   1  11      198.60      151.26     14.58 o 
   1   1  11      564.78      554.06     37.26 o 
   2   1  11      106.81      105.85     26.38 o 
   3   1  11      508.00      524.73     21.69 o 
   4   1  11       25.93        0.49     15.85 o 
   5   1  11     1683.95     1605.60     55.19 o 
   6   1  11      404.81      419.90     30.82 o 
   7   1  11      114.53      113.59     24.68 o 
  -7   2  11      235.97      270.54     27.53 o 
  -6   2  11       96.72       85.62     20.38 o 
  -5   2  11      211.12      227.96     17.85 o 
  -4   2  11     1341.31     1339.56     36.66 o 
  -3   2  11     1024.91      998.24     40.20 o 
  -2   2  11      908.24      959.13     34.65 o 
  -1   2  11       56.94       73.40     11.14 o 
   0   2  11      623.60      650.88     33.66 o 
   1   2  11     2194.36     2152.27     46.58 o 
   2   2  11      244.09      252.18     16.24 o 
   3   2  11       55.98       77.33     17.47 o 
   4   2  11      110.93      106.41     14.23 o 
   5   2  11       76.66       91.32     13.73 o 
   6   2  11        0.64      -24.38     21.51 o 
   7   2  11       13.50       -5.52     19.18 o 
  -7   3  11       49.96       63.92     39.00 o 
  -6   3  11     1863.48     2009.94     62.71 o 
  -5   3  11      102.33      112.62     15.08 o 
  -4   3  11      626.75      597.57     38.66 o 
  -3   3  11      762.32      763.02     26.80 o 
  -2   3  11       65.98       83.98     11.78 o 
  -1   3  11       32.80       23.50     11.77 o 
   0   3  11      175.38      174.96     13.23 o 
   1   3  11      156.61      176.05     13.50 o 
   2   3  11       66.86       42.59     11.00 o 
   3   3  11       42.49       52.34     12.00 o 
   4   3  11      327.62      335.01     46.52 o 
   5   3  11       83.24       85.34     14.70 o 
   6   3  11       21.99       28.73     18.03 o 
   7   3  11      234.87      272.30     26.41 o 
  -7   4  11        1.81       68.75     39.40 o 
  -6   4  11      430.49      428.62     29.76 o 
  -5   4  11       47.65       54.77     19.42 o 
  -4   4  11       71.21       72.42     19.98 o 
  -3   4  11       68.26       72.27     17.44 o 
  -2   4  11      595.07      646.50     22.34 o 
  -1   4  11       58.16       48.29      9.25 o 
   0   4  11      454.89      470.48     28.88 o 
   1   4  11       20.20       13.29      8.42 o 
   2   4  11     3648.61     3700.13    102.39 o 
   3   4  11       98.18      100.59     12.89 o 
   4   4  11        4.32       -1.64     11.37 o 
   5   4  11        4.48       -8.79     11.60 o 
   6   4  11       15.77       24.03     16.63 o 
   7   4  11      190.36      174.97     22.64 o 
   8   4  11       97.04       42.19     30.18 o 
  -7   5  11        9.39       11.05     34.07 o 
  -6   5  11       68.64       96.92     21.75 o 
  -5   5  11        4.61       18.91     18.59 o 
  -4   5  11      242.44      267.33     25.80 o 
  -3   5  11       22.66       14.65     18.44 o 
  -2   5  11      971.63      924.73     40.44 o 
  -1   5  11        0.41      -24.80     16.48 o 
   0   5  11     2710.28     2767.50     73.13 o 
   1   5  11      977.01      953.91     25.64 o 
   2   5  11      359.06      346.85     16.83 o 
   3   5  11       75.47       77.53     12.37 o 
   4   5  11       94.03       99.95     14.23 o 
   5   5  11      604.97      587.32     30.58 o 
   6   5  11      141.68       83.59     18.79 o 
   7   5  11       21.69       -0.53     27.10 o 
   8   5  11       22.55        8.49     26.75 o 
  -6   6  11       25.56       37.06     55.54 o 
  -5   6  11        6.51        1.46     27.80 o 
  -4   6  11      362.22      354.71     32.08 o 
  -3   6  11     1018.06     1135.33    107.46 o 
  -2   6  11      616.27      656.24     56.30 o 
  -1   6  11        6.29      -16.40     28.43 o 
   0   6  11     1036.35      959.78    108.73 o 
   1   6  11     1207.81     1093.90     41.49 o 
   2   6  11        6.93       19.61     15.06 o 
   3   6  11       36.88       41.04     10.75 o 
   4   6  11       10.67        7.09     12.93 o 
   5   6  11        6.73       -3.15     12.76 o 
   6   6  11       49.22       31.18     15.54 o 
   7   6  11       41.18       41.75     32.58 o 
   8   6  11      515.83      620.56     49.88 o 
  -6   7  11      145.88      168.00     27.74 o 
  -5   7  11      120.81       45.15     58.15 o 
  -4   7  11      150.24      145.12     24.76 o 
  -3   7  11      135.57      124.15     22.95 o 
  -2   7  11      798.30      844.12     40.83 o 
  -1   7  11      568.99      627.70     61.41 o 
   0   7  11      604.57      557.26     32.14 o 
   1   7  11        5.10       29.53     16.69 o 
   2   7  11        3.35        7.23     15.60 o 
   3   7  11      482.36      486.99     31.66 o 
   4   7  11      361.28      377.03     27.15 o 
   5   7  11      367.55      349.16     19.59 o 
   6   7  11        3.42       -3.96     13.93 o 
   7   7  11      467.65      490.92     28.64 o 
   8   7  11       25.79       14.14     24.19 o 
  -5   8  11      153.06      112.73     26.69 o 
  -4   8  11      290.63      307.36     30.62 o 
  -3   8  11     1685.64     1654.47     59.08 o 
  -2   8  11       47.98       36.01     21.60 o 
  -1   8  11      137.48      177.82     51.66 o 
   0   8  11       80.18      121.83     22.67 o 
   1   8  11      109.68      127.15     21.29 o 
   2   8  11       28.08       13.78     16.61 o 
   3   8  11     1507.14     1442.34     50.05 o 
   4   8  11      174.16      206.34     23.40 o 
   5   8  11        2.76       19.20     18.38 o 
   6   8  11      211.93      203.20     23.69 o 
   7   8  11      411.60      434.75     38.80 o 
  -5   9  11      487.39      408.24     47.67 o 
  -4   9  11       54.95       57.16     32.34 o 
  -3   9  11      600.84      499.94     36.37 o 
  -2   9  11       23.83       -0.25     20.99 o 
  -1   9  11      154.95      128.56     25.51 o 
   0   9  11      142.16      136.63     24.12 o 
   1   9  11       34.27       25.24     18.96 o 
   2   9  11      249.80      261.36     63.47 o 
   3   9  11      826.34      858.19     56.04 o 
   4   9  11       25.51       35.68     22.38 o 
   5   9  11      412.84      400.62     29.60 o 
   6   9  11      256.04      248.08     25.68 o 
   7   9  11        1.70        4.69     24.19 o 
  -4  10  11      588.87      632.29     42.09 o 
  -3  10  11        4.53        5.85     22.79 o 
  -2  10  11       78.89       51.21     24.24 o 
  -1  10  11      151.57      136.29     25.69 o 
   0  10  11       16.45        8.25     20.00 o 
   1  10  11      447.43      474.84     41.28 o 
   2  10  11      486.40      451.52     41.96 o 
   3  10  11      692.16      627.96     35.40 o 
   4  10  11      142.11      141.99     23.44 o 
   5  10  11      442.68      432.25     34.82 o 
   6  10  11      210.29      237.77     26.35 o 
   7  10  11      215.18      283.03     28.48 o 
  -3  11  11      292.30      302.97     35.01 o 
  -2  11  11      139.98      127.82     27.48 o 
  -1  11  11     1443.17     1457.70     56.54 o 
   0  11  11       36.87       22.57     27.82 o 
   1  11  11      189.64      223.20     26.95 o 
   2  11  11       61.01       69.08     20.90 o 
   3  11  11      167.71      198.52     25.19 o 
   4  11  11      178.44      168.34     24.55 o 
   5  11  11      143.06      159.39     52.96 o 
   6  11  11        0.49       -3.42     18.34 o 
   7  11  11       62.62       52.50     21.59 o 
  -2  12  11      117.57      117.60     28.46 o 
  -1  12  11        9.07       15.22     23.45 o 
   0  12  11        8.75       -7.44     21.10 o 
   1  12  11       88.73      115.42     25.55 o 
   2  12  11        7.36       18.44     19.50 o 
   3  12  11       14.15        0.69     19.73 o 
   4  12  11      361.73      330.33     35.37 o 
   5  12  11      626.81      612.03     37.90 o 
   6  12  11       51.55       54.01     21.13 o 
   0  13  11      189.79      192.92     30.11 o 
   1  13  11      615.23      574.77     39.86 o 
   2  13  11        2.78       -0.10     20.82 o 
   3  13  11       96.55       97.92     24.37 o 
   4  13  11        3.09       -5.60     18.69 o 
   5  13  11       98.89      109.34     25.36 o 
  -4  -6  12      163.73      175.71     27.98 o 
  -3  -6  12       36.44       56.60     23.23 o 
  -2  -6  12      138.76      149.20     59.50 o 
  -1  -6  12      363.61      392.37     35.42 o 
   0  -6  12       92.83      103.57     26.62 o 
  -6  -5  12       87.54       75.84     32.71 o 
  -5  -5  12      324.62      305.90     28.61 o 
  -4  -5  12      479.87      448.96     32.75 o 
  -3  -5  12      692.44      748.17     40.41 o 
  -2  -5  12       64.98       63.06     22.63 o 
  -1  -5  12      928.01     1022.30     48.84 o 
   0  -5  12       20.22        6.24     29.95 o 
   1  -5  12      355.54      396.63     91.56 o 
   2  -5  12       11.13        8.73     22.09 o 
  -6  -4  12      715.28      811.86     60.06 o 
  -5  -4  12      200.59      213.33     23.57 o 
  -4  -4  12      442.97      560.72     33.60 o 
  -3  -4  12     1164.18     1168.82     48.27 o 
  -2  -4  12       12.96       -1.68     19.77 o 
  -1  -4  12        7.98        2.99     18.83 o 
   0  -4  12       77.01       66.92     23.99 o 
   1  -4  12        8.44       -6.39     20.14 o 
   2  -4  12       11.78       16.09     31.35 o 
   3  -4  12      129.81      143.99     26.06 o 
  -7  -3  12       12.02       21.28     21.66 o 
  -6  -3  12      687.10      802.62     41.14 o 
  -5  -3  12      358.19      376.08     22.29 o 
  -4  -3  12       62.41       31.82     17.66 o 
  -3  -3  12       84.01      112.72     20.86 o 
  -2  -3  12      636.99      637.32     35.27 o 
  -1  -3  12      108.02       47.28     20.99 o 
   0  -3  12      485.39      535.00     53.16 o 
   1  -3  12      581.85      642.02     36.73 o 
   2  -3  12      523.42      466.11     38.48 o 
   3  -3  12      318.25      292.60     29.83 o 
   4  -3  12      223.61      265.86     38.10 o 
  -7  -2  12       14.76       41.82     27.55 o 
  -6  -2  12      481.80      492.87     32.27 o 
  -5  -2  12        5.80        0.54     13.07 o 
  -4  -2  12       70.49      101.99     21.94 o 
  -3  -2  12       11.24       30.26     12.52 o 
  -2  -2  12      464.89      529.37     31.92 o 
  -1  -2  12      234.09      255.43     41.08 o 
   0  -2  12      421.63      420.75     45.52 o 
   1  -2  12      629.53      622.44     36.09 o 
   2  -2  12      816.70      792.92     40.85 o 
   3  -2  12       58.13       40.72     24.87 o 
   4  -2  12        5.18        3.59     19.56 o 
   5  -2  12        1.77       10.14     22.31 o 
  -7  -1  12       13.94       40.93     21.18 o 
  -6  -1  12     1091.60     1058.34     45.70 o 
  -5  -1  12       39.37       40.09     17.89 o 
  -4  -1  12      427.36      482.09     28.36 o 
  -3  -1  12      117.29      119.11     16.63 o 
  -2  -1  12      917.64      972.07     40.85 o 
  -1  -1  12       63.18       32.27     18.15 o 
   0  -1  12     2009.09     2074.75     62.86 o 
   1  -1  12      180.04      173.12     28.12 o 
   2  -1  12      252.06      275.78     26.63 o 
   3  -1  12        5.11        7.38     19.68 o 
   4  -1  12       17.53       19.06     20.76 o 
   5  -1  12       21.28        8.33     20.84 o 
  -7   0  12      155.28      147.88     25.00 o 
  -6   0  12      203.92      199.51     48.30 o 
  -5   0  12      766.76      774.29     29.43 o 
  -4   0  12       76.47       78.49     15.23 o 
  -3   0  12        5.38        0.57     12.99 o 
  -2   0  12      350.96      366.60     20.66 o 
  -1   0  12        2.69       -3.69     12.61 o 
   0   0  12      681.52      731.41     30.84 o 
   1   0  12       30.66       37.70     20.66 o 
   2   0  12       95.22       74.74     19.60 o 
   3   0  12      158.75      151.57     22.90 o 
   4   0  12      111.57       96.76     21.67 o 
   5   0  12        8.12       -0.74     19.74 o 
   6   0  12      527.25      577.68     38.34 o 
  -7   1  12      144.03      189.10     25.51 o 
  -6   1  12       16.21        8.03     17.20 o 
  -5   1  12       62.64       61.45     14.53 o 
  -4   1  12     1147.71     1127.77     34.22 o 
  -3   1  12       17.27       19.31     12.59 o 
  -2   1  12      293.55      332.05     18.94 o 
  -1   1  12      514.93      529.85     30.05 o 
   0   1  12      857.09      926.76     30.61 o 
   1   1  12       11.20        2.54     20.13 o 
   2   1  12       48.35       57.89     12.13 o 
   3   1  12       68.04       61.43     19.62 o 
   4   1  12     1361.38     1247.57    116.61 o 
   5   1  12       84.89      117.28     22.73 o 
   6   1  12      322.45      327.10     29.80 o 
  -7   2  12      930.70     1006.64     45.52 o 
  -6   2  12        0.66      -15.93     16.26 o 
  -5   2  12      185.99      190.23     21.12 o 
  -4   2  12      633.96      586.81     28.08 o 
  -3   2  12     1326.69     1344.40     37.54 o 
  -2   2  12       17.21       33.42     12.08 o 
  -1   2  12        9.80       -2.03     11.10 o 
   0   2  12        8.68      -20.67     10.34 o 
   1   2  12      332.43      343.55     19.60 o 
   2   2  12      431.95      410.68     26.99 o 
   3   2  12      131.99      146.82     14.58 o 
   4   2  12      581.55      550.45     50.43 o 
   5   2  12      186.49      172.89     41.01 o 
   6   2  12      112.13      151.25     25.07 o 
   7   2  12      319.83      416.69     33.14 o 
  -7   3  12      267.65      304.64     49.48 o 
  -6   3  12       19.84       41.99     33.61 o 
  -5   3  12      431.94      387.23     57.67 o 
  -4   3  12        0.19       21.72     10.44 o 
  -3   3  12      622.02      668.07     24.82 o 
  -2   3  12       79.76       80.19     12.30 o 
  -1   3  12       11.20       45.44     11.69 o 
   0   3  12       40.06       33.89     11.05 o 
   1   3  12       65.10       97.91     13.12 o 
   2   3  12     1302.82     1388.00     36.31 o 
   3   3  12      904.48      940.46     46.98 o 
   4   3  12      751.35      755.02     41.23 o 
   5   3  12      315.90      343.76     20.22 o 
   6   3  12      290.80      271.64     34.49 o 
   7   3  12       59.46       30.61     20.05 o 
  -6   4  12       22.90        3.43     33.01 o 
  -5   4  12      623.47      646.02     42.58 o 
  -4   4  12      120.36       98.60     20.80 o 
  -3   4  12      435.44      465.19     48.08 o 
  -2   4  12      103.76      137.72     23.19 o 
  -1   4  12       51.05       87.44     25.08 o 
   0   4  12        4.73      -12.72      8.43 o 
   1   4  12     1679.66     1727.14     41.33 o 
   2   4  12      477.50      475.96     21.27 o 
   3   4  12     1748.47     1685.41     41.85 o 
   4   4  12       22.13       -5.13     11.82 o 
   5   4  12       89.31       76.07     15.10 o 
   6   4  12      121.95      153.70     17.47 o 
   7   4  12      481.07      511.34     42.23 o 
  -6   5  12        2.24       23.96     34.27 o 
  -5   5  12      324.98      318.34     28.34 o 
  -4   5  12      279.32      269.04     31.11 o 
  -3   5  12       15.65        7.42     18.11 o 
  -2   5  12      226.47      232.58     40.35 o 
  -1   5  12      995.76      990.62     41.63 o 
   0   5  12      198.68      212.39     35.57 o 
   1   5  12      513.07      543.05     66.92 o 
   2   5  12       35.57       34.69     10.10 o 
   3   5  12     1000.86      995.45     30.51 o 
   4   5  12      172.50      159.06     16.14 o 
   5   5  12      115.53      138.10     16.15 o 
   6   5  12      348.08      330.64     28.96 o 
   7   5  12      469.16      515.12     43.47 o 
  -6   6  12      298.81      252.79     49.45 o 
  -5   6  12       37.59       53.18     21.81 o 
  -4   6  12      614.91      513.56     34.02 o 
  -3   6  12       35.44       27.40     21.06 o 
  -2   6  12      236.06      242.83     38.72 o 
  -1   6  12     3388.24     3179.90    107.03 o 
   0   6  12       58.85       80.16     20.73 o 
   1   6  12      733.87      812.19     39.06 o 
   2   6  12      307.50      317.10     25.66 o 
   3   6  12      220.11      245.12     23.94 o 
   4   6  12      276.28      236.34     24.32 o 
   5   6  12      521.42      522.70     24.31 o 
   6   6  12      448.85      464.65     54.89 o 
   7   6  12      317.52      323.47     27.09 o 
  -5   7  12       88.07      131.26     25.10 o 
  -4   7  12      161.80      197.08     36.45 o 
  -3   7  12      575.53      530.57     34.99 o 
  -2   7  12      177.06      187.72     34.72 o 
  -1   7  12     1134.07     1169.90     47.67 o 
   0   7  12      327.72      302.01     27.16 o 
   1   7  12       10.42        1.07     16.71 o 
   2   7  12       87.09      108.03     20.97 o 
   3   7  12      233.03      198.48     23.33 o 
   4   7  12      755.67      688.07     35.64 o 
   5   7  12     1160.17     1054.23     43.52 o 
   6   7  12       59.69       74.97     19.90 o 
   7   7  12      194.72      206.69     26.44 o 
  -5   8  12      284.57      333.17     32.78 o 
  -4   8  12      219.30      189.32     29.22 o 
  -3   8  12      498.16      464.54     34.57 o 
  -2   8  12     1272.05     1231.06     50.67 o 
  -1   8  12        2.48        4.51     20.51 o 
   0   8  12     1142.48     1107.02     49.73 o 
   1   8  12      422.23      392.76     54.80 o 
   2   8  12     1190.19     1169.97     45.58 o 
   3   8  12       51.77       45.63     25.66 o 
   4   8  12      663.77      652.13     35.33 o 
   5   8  12      894.45      881.65     58.85 o 
   6   8  12       34.96       52.79     19.76 o 
   7   8  12       43.42       54.66     63.69 o 
  -4   9  12      194.92      186.06     66.63 o 
  -3   9  12       10.91        4.61     23.33 o 
  -2   9  12      764.71      723.41     59.58 o 
  -1   9  12      106.87       80.97     23.71 o 
   0   9  12       95.75       58.47     23.42 o 
   1   9  12     1091.25      939.71     42.87 o 
   2   9  12      928.58      916.58     42.59 o 
   3   9  12       22.41       33.16     19.73 o 
   4   9  12      420.22      420.12     54.21 o 
   5   9  12      291.10      308.23     61.93 o 
   6   9  12       63.60       80.76     21.14 o 
   7   9  12      156.68      181.68     26.02 o 
  -3  10  12        5.51       13.99     24.42 o 
  -2  10  12      378.45      390.80     65.04 o 
  -1  10  12       27.18       24.93     22.87 o 
   0  10  12     1736.57     1688.23    100.94 o 
   1  10  12       87.95       58.11     36.12 o 
   2  10  12     1353.43     1317.79     51.04 o 
   3  10  12        2.20        8.96     18.14 o 
   4  10  12       82.33       44.60     20.28 o 
   5  10  12       27.04       46.18     19.77 o 
   6  10  12      205.10      220.39     26.34 o 
   7  10  12      261.08      303.46     29.90 o 
  -2  11  12      217.71      144.98     30.16 o 
  -1  11  12        9.52        8.86     23.93 o 
   0  11  12      263.52      264.74     30.35 o 
   1  11  12       78.22      121.34     27.79 o 
   2  11  12      569.35      518.51     35.43 o 
   3  11  12      211.45      186.58     33.49 o 
   4  11  12      117.59       94.44     22.48 o 
   5  11  12       23.34       20.34     18.72 o 
   6  11  12      201.57      236.46     27.95 o 
  -1  12  12      181.99      148.46     28.98 o 
   0  12  12      816.66      762.47     44.02 o 
   1  12  12       62.09       82.52     24.48 o 
   2  12  12      186.27      172.57     25.82 o 
   3  12  12      404.95      388.45     45.57 o 
   4  12  12      534.33      522.25     38.40 o 
   5  12  12       28.41       25.24     20.06 o 
   0  13  12       41.58       37.51     25.42 o 
   1  13  12        9.99        4.99     23.34 o 
   2  13  12      235.35      191.38     28.00 o 
   3  13  12        2.19        2.37     20.24 o 
   4  13  12      400.63      346.06     32.72 o 
  -4  -5  13      945.30      932.30     46.90 o 
  -3  -5  13      178.83      157.24     26.55 o 
  -2  -5  13      335.92      377.22     62.86 o 
  -1  -5  13        0.71      -10.02     22.16 o 
   0  -5  13      546.84      624.21     41.25 o 
  -5  -4  13      264.21      284.68     55.07 o 
  -4  -4  13      867.84      960.87     44.73 o 
  -3  -4  13      183.09      165.30     25.71 o 
  -2  -4  13      430.14      500.11     51.74 o 
  -1  -4  13      373.41      380.85     32.59 o 
   0  -4  13       98.82      121.69     24.72 o 
   1  -4  13      185.81      172.54     58.58 o 
   2  -4  13      331.58      344.45     33.10 o 
  -6  -3  13      263.95      193.36     39.40 o 
  -5  -3  13      413.52      405.20     46.19 o 
  -4  -3  13       53.05       67.84     20.14 o 
  -3  -3  13      860.64      903.18     43.04 o 
  -2  -3  13       77.84      100.44     23.06 o 
  -1  -3  13       91.68      145.87     25.15 o 
   0  -3  13      123.95      148.82     25.85 o 
   1  -3  13      400.48      469.55     35.39 o 
   2  -3  13      610.23      557.35     37.17 o 
   3  -3  13      111.47      117.73     25.87 o 
  -6  -2  13        8.14       31.00     20.19 o 
  -5  -2  13      259.91      225.13     19.49 o 
  -4  -2  13       27.55       50.13     18.58 o 
  -3  -2  13      689.75      760.13     38.08 o 
  -2  -2  13       12.29       20.47     19.06 o 
  -1  -2  13      564.49      611.34     45.40 o 
   0  -2  13        0.52       13.32     19.80 o 
   1  -2  13      993.95      962.91     46.02 o 
   2  -2  13      623.79      697.43     44.41 o 
   3  -2  13      106.47      101.74     24.79 o 
   4  -2  13       10.00       -7.49     32.93 o 
  -6  -1  13      171.80      166.23     24.82 o 
  -5  -1  13      989.39     1034.12     43.60 o 
  -4  -1  13      230.21      249.82     19.62 o 
  -3  -1  13      634.92      637.75     27.11 o 
  -2  -1  13        7.22      -12.40     16.65 o 
  -1  -1  13     2144.69     2102.70     64.72 o 
   0  -1  13      387.69      395.38     30.22 o 
   1  -1  13      721.10      722.10     38.47 o 
   2  -1  13      102.72      103.04     22.76 o 
   3  -1  13      134.43       92.11     23.15 o 
   4  -1  13        5.67       -7.05     17.87 o 
  -6   0  13      312.53      306.30     28.35 o 
  -5   0  13      710.16      764.28     30.22 o 
  -4   0  13       60.34       57.06     14.82 o 
  -3   0  13      670.70      732.12     33.53 o 
  -2   0  13        5.97       -0.35     12.92 o 
  -1   0  13     1145.12     1133.86     34.74 o 
   0   0  13      280.19      285.62     25.28 o 
   1   0  13        6.97      -12.32     16.98 o 
   2   0  13       93.40       83.07     20.97 o 
   3   0  13      192.99      247.19     49.01 o 
   4   0  13        2.31       -6.19     28.35 o 
   5   0  13      218.73      214.77     27.82 o 
  -6   1  13      203.43      243.50     26.05 o 
  -5   1  13      304.00      311.30     20.90 o 
  -4   1  13      594.26      584.23     25.69 o 
  -3   1  13      518.25      484.24     37.58 o 
  -2   1  13      357.91      383.25     25.21 o 
  -1   1  13     1472.06     1403.20     38.56 o 
   0   1  13      597.58      579.73     25.97 o 
   1   1  13      284.43      281.32     24.84 o 
   2   1  13      411.91      302.97     26.10 o 
   3   1  13      829.20      820.55     40.81 o 
   4   1  13       74.36       67.23     21.67 o 
   5   1  13      161.38      163.51     26.02 o 
  -6   2  13      424.18      473.54     54.61 o 
  -5   2  13      161.34      171.09     16.39 o 
  -4   2  13      882.18      894.61     30.58 o 
  -3   2  13     1256.33     1190.17     35.46 o 
  -2   2  13      887.69      986.30     32.67 o 
  -1   2  13        6.84       -7.52     21.45 o 
   0   2  13      142.80      165.02     38.88 o 
   1   2  13      426.45      524.31     24.17 o 
   2   2  13      131.68      139.62     17.94 o 
   3   2  13        6.21       12.35     17.68 o 
   4   2  13      412.17      378.95     32.81 o 
   5   2  13      374.34      327.55     29.26 o 
   6   2  13       35.69       44.85     21.44 o 
  -6   3  13      483.17      573.11     57.13 o 
  -5   3  13      267.95      290.52     27.02 o 
  -4   3  13     2000.67     1956.77    101.37 o 
  -3   3  13       69.54       81.50     20.48 o 
  -2   3  13      521.92      431.61     28.88 o 
  -1   3  13       34.33       36.33     11.85 o 
   0   3  13      569.97      600.05     24.91 o 
   1   3  13      122.80      109.70     14.34 o 
   2   3  13     1725.43     1734.71     43.34 o 
   3   3  13       19.52        6.62     12.14 o 
   4   3  13      733.46      733.00     81.58 o 
   5   3  13      521.37      580.20     34.27 o 
   6   3  13        7.12       22.04     19.59 o 
  -6   4  13     1156.81     1196.76     79.60 o 
  -5   4  13        9.61        3.87     19.33 o 
  -4   4  13      243.84      246.65     26.47 o 
  -3   4  13       93.49       88.96     25.54 o 
  -2   4  13      611.09      575.79     40.83 o 
  -1   4  13       10.92        6.13     19.56 o 
   0   4  13      310.62      326.99     27.85 o 
   1   4  13      115.10      124.18     14.07 o 
   2   4  13     1144.55     1141.22     53.07 o 
   3   4  13      315.67      339.51     27.60 o 
   4   4  13      219.61      221.13     17.89 o 
   5   4  13      148.01      142.23     16.88 o 
   6   4  13      224.54      226.78     25.27 o 
  -6   5  13      702.53      666.71     64.65 o 
  -5   5  13      630.12      682.37     64.89 o 
  -4   5  13      312.23      327.26     28.87 o 
  -3   5  13       59.00       56.58     23.98 o 
  -2   5  13     1944.14     2020.87     65.12 o 
  -1   5  13       21.63       -5.77     20.28 o 
   0   5  13     1608.65     1636.07     56.73 o 
   1   5  13        1.50      -15.27     17.50 o 
   2   5  13      984.50     1003.94     45.37 o 
   3   5  13       23.30       18.54     17.14 o 
   4   5  13      209.94      193.88     17.41 o 
   5   5  13       24.23       23.30     13.28 o 
   6   5  13      454.56      504.41     25.89 o 
  -5   6  13      585.74      600.41     37.82 o 
  -4   6  13      207.58      234.51     27.57 o 
  -3   6  13      199.52      175.21     24.89 o 
  -2   6  13      563.87      535.45     39.48 o 
  -1   6  13      159.69      157.25     33.84 o 
   0   6  13      308.98      276.02     27.85 o 
   1   6  13       36.54       16.06     24.81 o 
   2   6  13        4.12       21.49     18.32 o 
   3   6  13        0.50       -6.22     16.64 o 
   4   6  13      479.80      471.36     30.25 o 
   5   6  13       35.75       32.93     21.70 o 
   6   6  13     1343.83     1316.73     62.33 o 
   7   6  13        0.23       18.07     25.32 o 
  -5   7  13      413.69      456.90     36.16 o 
  -4   7  13      229.85      279.31     38.18 o 
  -3   7  13      373.83      369.03     31.66 o 
  -2   7  13      323.06      295.86     40.86 o 
  -1   7  13      218.53      214.22     39.03 o 
   0   7  13      717.87      640.46     36.30 o 
   1   7  13      210.47      204.44     44.42 o 
   2   7  13       82.30       67.78     21.80 o 
   3   7  13       17.32       31.03     18.82 o 
   4   7  13     1655.34     1466.18     52.03 o 
   5   7  13      179.34      182.06     23.91 o 
   6   7  13      540.35      550.24     34.87 o 
   7   7  13        2.20       10.98     18.48 o 
  -4   8  13      365.86      315.57     32.10 o 
  -3   8  13      638.15      650.97     40.32 o 
  -2   8  13       16.41      -15.11     22.29 o 
  -1   8  13      298.60      257.01     28.47 o 
   0   8  13      227.79      219.63     39.96 o 
   1   8  13      115.19      133.40     32.59 o 
   2   8  13       27.01       22.37     20.08 o 
   3   8  13      173.72      219.10     25.88 o 
   4   8  13      405.39      432.08     30.75 o 
   5   8  13      399.53      372.07     29.91 o 
   6   8  13       62.42       65.06     26.87 o 
  -4   9  13       24.28      -26.99     21.98 o 
  -3   9  13      802.38      805.86     77.00 o 
  -2   9  13       12.39        3.96     20.61 o 
  -1   9  13       97.92       98.03     25.91 o 
   0   9  13       25.94       61.91     23.50 o 
   1   9  13      809.46      827.95     42.57 o 
   2   9  13      338.67      294.08     29.60 o 
   3   9  13      194.26      194.12     33.81 o 
   4   9  13        3.25       -8.76     17.17 o 
   5   9  13       13.37       27.79     19.26 o 
   6   9  13      559.81      498.49     34.77 o 
  -3  10  13      558.79      525.08     39.94 o 
  -2  10  13       25.61       30.63     25.14 o 
  -1  10  13      266.11      300.96     31.78 o 
   0  10  13      161.06      121.91     26.43 o 
   1  10  13      720.51      729.72     41.17 o 
   2  10  13       17.72       13.15     19.25 o 
   3  10  13      198.08      188.56     25.61 o 
   4  10  13       34.41       29.44     20.49 o 
   5  10  13       33.88       49.07     27.49 o 
   6  10  13       18.92        7.18     19.62 o 
  -2  11  13       48.04       45.02     36.12 o 
  -1  11  13      282.74      341.36     42.63 o 
   0  11  13      307.06      304.39     32.53 o 
   1  11  13      282.30      283.31     30.45 o 
   2  11  13      164.65      172.02     26.11 o 
   3  11  13      178.94      146.88     25.24 o 
   4  11  13       32.74       69.55     24.99 o 
   5  11  13       11.14        4.16     35.74 o 
   0  12  13      502.17      537.67     40.68 o 
   1  12  13       17.31       20.85     23.15 o 
   2  12  13       55.85       25.06     21.77 o 
   3  12  13      348.84      259.98     49.95 o 
   4  12  13        2.26      -18.62     18.75 o 
  -3  -4  14      201.19      217.42     29.25 o 
  -2  -4  14      142.39      145.13     27.51 o 
  -1  -4  14        4.33      -25.69     21.59 o 
   0  -4  14      578.60      551.48     39.14 o 
  -4  -3  14      229.93      228.49     26.65 o 
  -3  -3  14      105.45      135.24     45.90 o 
  -2  -3  14      101.50      158.84     25.48 o 
  -1  -3  14      185.94      218.75     28.14 o 
   0  -3  14      477.16      533.66     38.00 o 
   1  -3  14      231.83      218.11     29.95 o 
  -5  -2  14        7.62        7.65     16.99 o 
  -4  -2  14        9.25        2.18     17.92 o 
  -3  -2  14      107.19      121.50     26.37 o 
  -2  -2  14     1266.90     1241.75     49.97 o 
  -1  -2  14      213.79      216.79     27.36 o 
   0  -2  14      807.84      858.27     44.55 o 
   1  -2  14      380.89      363.33     32.09 o 
   2  -2  14      727.70      791.87     55.49 o 
  -5  -1  14        0.62       32.43     19.34 o 
  -4  -1  14      306.32      295.04     25.67 o 
  -3  -1  14        0.30       -4.99     16.31 o 
  -2  -1  14      730.74      823.73     46.85 o 
  -1  -1  14        5.12       13.54     18.26 o 
   0  -1  14      384.58      457.95     42.51 o 
   1  -1  14       29.22       42.53     31.46 o 
   2  -1  14      533.65      563.39     36.01 o 
   3  -1  14       93.44       82.40     23.20 o 
  -5   0  14        6.90        6.32     14.21 o 
  -4   0  14      204.90      232.36     30.16 o 
  -3   0  14      149.91      140.43     17.44 o 
  -2   0  14      614.41      610.99     33.36 o 
  -1   0  14      237.97      218.67     24.61 o 
   0   0  14      989.41     1095.48     46.19 o 
   1   0  14       30.56       21.46     19.20 o 
   2   0  14      831.77      888.99     65.69 o 
   3   0  14       15.22        9.11     21.36 o 
   4   0  14      924.61      927.27     46.67 o 
  -6   1  14       13.92       38.23     35.44 o 
  -5   1  14      541.79      500.42     25.39 o 
  -4   1  14      225.98      263.66     26.94 o 
  -3   1  14       26.86       40.29     14.42 o 
  -2   1  14      329.25      324.01     21.12 o 
  -1   1  14       21.76       24.00     13.60 o 
   0   1  14     1305.54     1350.65     49.23 o 
   1   1  14       56.54       25.95     18.26 o 
   2   1  14      155.45      116.86     22.34 o 
   3   1  14       93.79      110.53     22.22 o 
   4   1  14     1063.54     1122.47     49.36 o 
  -6   2  14      109.83      123.98     38.87 o 
  -5   2  14       96.56      130.74     22.96 o 
  -4   2  14      242.68      246.04     26.91 o 
  -3   2  14      683.89      651.09     50.95 o 
  -2   2  14      391.04      416.19     22.30 o 
  -1   2  14      862.99      822.67     30.25 o 
   0   2  14      174.97      172.84     29.04 o 
   1   2  14      801.56      783.21     29.11 o 
   2   2  14      425.62      427.37     29.17 o 
   3   2  14      942.43      918.36     41.48 o 
   4   2  14      458.02      467.67     44.62 o 
   5   2  14        5.90        3.65     19.15 o 
  -5   3  14      752.14      788.10     40.10 o 
  -4   3  14        6.87       21.15     27.00 o 
  -3   3  14      485.10      456.22     32.63 o 
  -2   3  14        8.32      -13.18     20.37 o 
  -1   3  14      219.22      160.27     25.25 o 
   0   3  14      142.88      128.28     15.34 o 
   1   3  14      922.44      930.15     31.78 o 
   2   3  14      524.42      545.95     26.00 o 
   3   3  14       15.62       41.24     17.82 o 
   4   3  14      461.97      455.26     34.57 o 
   5   3  14      315.02      315.98     59.95 o 
  -5   4  14       12.72       34.17     19.16 o 
  -4   4  14      120.45       76.53     31.18 o 
  -3   4  14      842.43      803.17     70.26 o 
  -2   4  14        8.16      -30.26     18.66 o 
  -1   4  14      709.42      682.56     45.01 o 
   0   4  14       92.82       92.97     36.12 o 
   1   4  14     1862.99     1855.87     61.49 o 
   2   4  14      192.18      271.00     26.91 o 
   3   4  14     1089.50     1081.03     34.42 o 
   4   4  14       13.94       17.08     11.76 o 
   5   4  14      442.13      495.18     35.97 o 
   6   4  14       50.66       66.61     29.30 o 
  -5   5  14      275.50      307.86     31.76 o 
  -4   5  14      408.19      379.56     31.43 o 
  -3   5  14      563.76      553.56     35.89 o 
  -2   5  14      122.02      109.95     46.10 o 
  -1   5  14     1874.64     1742.74     60.62 o 
   0   5  14      124.09      152.50     25.23 o 
   1   5  14     1087.84     1049.27     45.66 o 
   2   5  14       93.16      102.46     21.68 o 
   3   5  14      423.41      395.06     54.14 o 
   4   5  14       32.97       51.14     18.97 o 
   5   5  14       59.89       89.19     20.69 o 
   6   5  14       31.03       -7.82     29.08 o 
  -5   6  14       53.84       14.92     31.13 o 
  -4   6  14      219.48      207.52     27.61 o 
  -3   6  14      403.99      370.19     33.19 o 
  -2   6  14      384.81      395.77     96.02 o 
  -1   6  14      666.62      722.10     39.91 o 
   0   6  14       36.60       30.96     22.97 o 
   1   6  14      271.90      270.35     28.00 o 
   2   6  14       43.28       49.51     20.45 o 
   3   6  14      752.13      773.83     39.02 o 
   4   6  14       54.14       59.95     19.74 o 
   5   6  14       69.71       97.90     21.14 o 
   6   6  14        2.64       -3.05     17.64 o 
  -4   7  14      249.78      217.77     29.79 o 
  -3   7  14      230.82      161.96     38.35 o 
  -2   7  14       26.35       -3.93     22.25 o 
  -1   7  14      958.12      939.55     46.22 o 
   0   7  14      871.03      909.49     44.71 o 
   1   7  14      759.16      744.75     39.69 o 
   2   7  14      416.43      354.34     30.55 o 
   3   7  14      466.64      466.10     41.25 o 
   4   7  14      360.97      376.63     29.78 o 
   5   7  14      663.88      687.84     86.03 o 
   6   7  14      268.32      232.56     26.87 o 
  -4   8  14      504.25      444.95     37.38 o 
  -3   8  14       14.09       -7.65     27.09 o 
  -2   8  14      768.48      791.29     44.11 o 
  -1   8  14      102.84       77.43     24.89 o 
   0   8  14      945.11      918.63     44.68 o 
   1   8  14       26.17       17.76     34.27 o 
   2   8  14      343.43      381.90     31.32 o 
   3   8  14      204.85      247.70     35.72 o 
   4   8  14       13.03       17.82     18.92 o 
   5   8  14      546.73      567.04     35.43 o 
   6   8  14       67.97       97.27     31.73 o 
  -3   9  14        0.50       11.05     24.10 o 
  -2   9  14      654.18      684.48     42.74 o 
  -1   9  14      114.72       88.86     26.91 o 
   0   9  14      841.47      831.08     44.98 o 
   1   9  14      160.59      118.08     25.32 o 
   2   9  14      103.65      135.22     24.17 o 
   3   9  14      549.02      475.72     90.88 o 
   4   9  14      592.96      582.17     35.70 o 
   5   9  14       76.23      101.27     27.14 o 
  -2  10  14      432.97      407.57     38.77 o 
  -1  10  14       76.14       73.83     28.55 o 
   0  10  14       50.76       86.65     25.92 o 
   1  10  14       18.94       -0.06     21.04 o 
   2  10  14     1282.33     1114.10     69.35 o 
   3  10  14        8.16        6.61     20.21 o 
   4  10  14      396.08      388.96     31.80 o 
   5  10  14        0.36      -13.64     18.60 o 
  -1  11  14      434.02      400.48     37.41 o 
   0  11  14      623.41      597.54     41.93 o 
   1  11  14       26.64       42.93     23.08 o 
   2  11  14     1228.00     1358.38     80.26 o 
   3  11  14       63.74       54.15     22.32 o 
   4  11  14       64.67       87.12     28.92 o 
   1  12  14       36.70       39.66     38.33 o 
   2  12  14      180.47      177.56     28.84 o 
   3  12  14       98.76       95.11     25.18 o 
  -3  -2  15      177.28      186.53     35.36 o 
  -2  -2  15        0.55      -19.06     18.63 o 
  -1  -2  15      175.80      146.96     26.34 o 
   0  -2  15        4.48      -18.94     20.02 o 
  -4  -1  15        6.84       -2.22     17.03 o 
  -3  -1  15       68.05       49.73     20.10 o 
  -2  -1  15       36.32       24.29     19.46 o 
  -1  -1  15      265.96      231.28     27.59 o 
   0  -1  15       24.68       19.84     21.31 o 
   1  -1  15       26.95       15.58     43.13 o 
   2  -1  15       12.55       -3.52     20.90 o 
  -4   0  15      130.63      141.27     32.98 o 
  -3   0  15      107.02      124.60     21.29 o 
  -2   0  15       55.14        7.81     22.34 o 
  -1   0  15       32.38       35.18     19.39 o 
   0   0  15        1.76       -3.22     18.34 o 
   1   0  15      308.44      345.49     31.06 o 
   2   0  15      159.53      178.18     26.31 o 
   3   0  15      601.85      644.05     39.80 o 
  -4   1  15       88.75      101.81     23.51 o 
  -3   1  15      115.49      103.49     17.43 o 
  -2   1  15       43.17       66.06     18.12 o 
  -1   1  15      429.37      420.30     29.69 o 
   0   1  15      413.52      453.53     30.91 o 
   1   1  15      194.29      222.78     68.30 o 
   2   1  15      246.76      316.63     29.64 o 
   3   1  15       31.39       36.81     20.66 o 
  -5   2  15       11.41       59.35     20.78 o 
  -4   2  15      510.98      457.44     33.82 o 
  -3   2  15      104.07       81.09     23.57 o 
  -2   2  15      129.88      148.68     26.56 o 
  -1   2  15       91.70      101.66     24.75 o 
   0   2  15      310.97      308.45     45.32 o 
   1   2  15       17.40       27.50     27.92 o 
   2   2  15      270.06      329.75     28.62 o 
   3   2  15      193.24      175.20     24.79 o 
   4   2  15      179.35      183.14     25.69 o 
  -4   3  15        7.60       25.34     20.38 o 
  -3   3  15       61.65       45.08     28.13 o 
  -2   3  15       89.99       78.98     23.37 o 
  -1   3  15       37.82       22.72     40.33 o 
   0   3  15      399.17      436.99     75.62 o 
   1   3  15        2.20       13.60     19.63 o 
   2   3  15      144.58      173.93     38.33 o 
   3   3  15      383.07      372.26     65.74 o 
   4   3  15      505.42      440.78     32.07 o 
  -4   4  15      242.10      256.95     28.34 o 
  -3   4  15       91.22      118.39     41.21 o 
  -2   4  15      868.83      895.64     56.19 o 
  -1   4  15        9.92        1.76     22.01 o 
   0   4  15      384.14      343.63     36.30 o 
   1   4  15      176.91      124.57     25.60 o 
   2   4  15     1734.59     1714.29     58.62 o 
   3   4  15      220.69      235.92     41.59 o 
   4   4  15      117.22      132.20     37.70 o 
   5   4  15        0.57        8.78     29.28 o 
  -4   5  15      228.69      207.15     27.92 o 
  -3   5  15      171.90      176.09     39.03 o 
  -2   5  15       84.57       72.16     23.53 o 
  -1   5  15       12.88       -3.46     22.06 o 
   0   5  15      104.12      120.65     25.73 o 
   1   5  15       10.67       27.60     21.27 o 
   2   5  15       42.26       25.30     20.99 o 
   3   5  15        0.25       -0.70     17.40 o 
   4   5  15      367.61      401.56     43.96 o 
   5   5  15       22.78       18.17     32.68 o 
  -4   6  15        2.59       -5.44     21.46 o 
  -3   6  15       72.91      113.92     39.71 o 
  -2   6  15       74.28       69.58     26.84 o 
  -1   6  15        6.88      -19.99     24.17 o 
   0   6  15      438.93      413.52     32.65 o 
   1   6  15       82.75       87.52     23.47 o 
   2   6  15     1351.31     1419.56     62.01 o 
   3   6  15      286.37      269.53     28.01 o 
   4   6  15      721.60      713.72     48.22 o 
   5   6  15        1.86       14.60     18.66 o 
  -3   7  15       39.70       60.22     25.42 o 
  -2   7  15      168.51      106.84     27.28 o 
  -1   7  15      374.61      324.07     32.99 o 
   0   7  15      169.97      196.51     28.16 o 
   1   7  15       98.93      104.25     31.01 o 
   2   7  15       94.94      130.27     24.12 o 
   3   7  15      126.58       99.52     23.07 o 
   4   7  15      505.51      493.01     33.91 o 
   5   7  15        0.68      -13.81     18.53 o 
  -3   8  15       68.63       64.19     26.26 o 
  -2   8  15       17.30       22.78     25.05 o 
  -1   8  15      262.95      295.78     33.03 o 
   0   8  15      231.28      222.75     29.07 o 
   1   8  15      619.21      596.57     38.47 o 
   2   8  15      117.41      154.67     26.62 o 
   3   8  15      235.77      187.64     26.47 o 
   4   8  15      570.96      567.30     56.72 o 
   5   8  15      161.54      111.40     23.01 o 
  -2   9  15       11.65       17.85     24.04 o 
  -1   9  15      300.87      283.94     32.70 o 
   0   9  15        0.19      -14.22     27.40 o 
   1   9  15      113.36      109.04     26.04 o 
   2   9  15       83.54       79.95     24.66 o 
   3   9  15      191.69      180.68     27.18 o 
   4   9  15      490.76      504.82     35.57 o 
  -1  10  15       89.13       83.54     42.01 o 
   0  10  15        0.05      -22.01     21.50 o 
   1  10  15      704.17      675.18     42.13 o 
   2  10  15       16.41        7.37     22.44 o 
   3  10  15      783.03      780.05     43.40 o 
   4  10  15        7.48       -8.23     20.19 o 
   1  11  15      317.49      291.46     32.98 o 
   2  11  15        0.83       29.39     24.39 o 
  -2   0  16      355.84      357.76     30.84 o 
  -1   0  16       20.73       29.86     27.14 o 
   0   0  16       80.24       80.62     23.11 o 
  -3   1  16      353.64      471.61     50.08 o 
  -2   1  16      248.71      316.22     45.29 o 
  -1   1  16       60.44       47.35     35.44 o 
   0   1  16      373.33      429.88     31.84 o 
   1   1  16       89.10      112.38     23.37 o 
   2   1  16       45.24       11.88     20.99 o 
  -3   2  16      476.91      551.77     46.75 o 
  -2   2  16       93.12       44.51     37.39 o 
  -1   2  16      301.26      203.38     41.96 o 
   0   2  16       20.03       -3.29     33.31 o 
   1   2  16      241.89      252.33     46.05 o 
   2   2  16       12.36        2.89     29.42 o 
  -3   3  16      379.02      399.11     33.90 o 
  -2   3  16       17.27       43.77     24.51 o 
  -1   3  16      501.05      512.06     37.57 o 
   0   3  16      105.67      134.80     39.17 o 
   1   3  16      237.08      293.39     44.92 o 
   2   3  16      114.70       83.26     35.64 o 
   3   3  16      268.56      257.55     45.39 o 
  -3   4  16      307.60      277.35     31.10 o 
  -2   4  16        1.71        4.30     23.19 o 
  -1   4  16      396.63      451.93     57.32 o 
   0   4  16       15.91       32.21     57.48 o 
   1   4  16      246.44      238.68     29.60 o 
   2   4  16       36.79       30.51     35.44 o 
   3   4  16       63.35       22.13     32.78 o 
  -3   5  16      465.30      422.44     37.63 o 
  -2   5  16        7.24       37.26     24.32 o 
  -1   5  16      434.50      465.61     36.93 o 
   0   5  16        2.34       11.42     22.83 o 
   1   5  16      470.77      485.64     47.45 o 
   2   5  16       96.29      142.78     25.79 o 
   3   5  16      103.97       47.58     33.24 o 
  -2   6  16       29.98       51.13     25.16 o 
  -1   6  16      168.66      164.78     30.07 o 
   0   6  16       38.65       38.20     23.53 o 
   1   6  16       56.84       -0.50     21.67 o 
   2   6  16        3.63        8.33     21.37 o 
   3   6  16        7.27      -19.03     19.18 o 
  -2   7  16       18.49      -21.55     21.17 o 
  -1   7  16      145.38      131.94     28.14 o 
   0   7  16      257.42      222.76     30.78 o 
   1   7  16       43.61       20.16     23.08 o 
   2   7  16       48.47       53.12     22.27 o 
   3   7  16      311.16      322.69     31.71 o 
  -1   8  16       29.98       58.87     25.93 o 
   0   8  16       68.16       67.04     25.26 o 
   1   8  16       80.33       97.78     26.62 o 
   2   8  16        4.64       -5.53     22.20 o 
   3   8  16        5.85      -13.46     27.45 o 
   0   9  16       44.65       78.16     26.88 o 
   1   9  16       30.87        6.07     22.62 o 
   2   9  16       43.00       45.60     23.31 o 
   0   3  17      129.64      -19.43     31.28 o 
  -1   4  17        1.31      -22.44     23.64 o 
   0   4  17      197.45      209.40     45.12 o 
   1   4  17       83.84       54.14     38.73 o 
  -1   5  17       89.80       69.07     30.56 o 
   0   5  17      138.71      124.16     28.24 o 
   1   5  17       59.95       41.48     71.23 o 
   0   6  17       74.93       32.39     24.70 o 
   1   6  17       97.20      169.45     30.09 o 
                                                 
